# Supplementary material for: 2-(3,4-Di­meth­oxy­phen­yl)-4-(thio­phen-2-yl)-2,3-di­hydro-1,5-benzo­thia­zepine
Source: Acta Crystallogr Sect E Struct Rep Online. 2014 Jan 8;70(Pt 2):o121. doi: 10.1107/S1600536813034612 (PMC3998289; doi:10.1107/S1600536813034612)
Supplement: Supplementary file 1 [file e-70-0o121-sup1.cif]

##############################################################################
#                                                                            #
# This CIF contains the data in a paper accepted for publication in          #
# Acta Crystallographica Section E. It conforms to the requirements of       #
# Notes for Authors for Acta Crystallographica Section E, and has been       #
# peer reviewed under the auspices of the IUCr Commission on Journals.       #
#                                                                            #
# Full details of the Crystallographic Information File format               #
# are given in the paper "The Crystallographic Information File (CIF):       #
# a New Standard Archive File for Crystallography" by S. R. Hall, F. H.      #
# Allen and I. D. Brown [Acta Cryst. (1991), A47, 655-685].                  #
#                                                                            #
# The current version of the core CIF dictionary is obtainable from          #
# ftp://ftp.iucr.org/pub/cif_core.dic.                                       #
#                                                                            #
# Software is freely available for graphical display of the structure(s)     #
# in this CIF. For information consult the CIF software page                 #
# http://www.iucr.org/resources/cif/software.                                #
#                                                                            #
# This file may be used for bona fide research purposes within the           #
# scientific community so long as proper attribution is given to the journal # 
# article from which it was obtained.                                        #
#                                                                            #
##############################################################################
data_global
_audit_creation_method     'PLATON <TABLE ACC> option'
_journal_date_recd_electronic     2013-12-19
_journal_date_accepted     2013-12-25
_journal_name_full     'Acta Crystallographica, Section E'
_journal_year     2014
_journal_volume     70
_journal_issue      2
_journal_page_first     o121
_journal_page_last     o121
_journal_paper_category     QO
_journal_paper_doi     10.1107/S1600536813034612
_journal_coeditor_code     HB7177
_publ_contact_author_name
;
Dr N. K. Lokanath
;
_publ_contact_author_address
;
Department of Studies in Physics
Manasagangotri
University of Mysore
Mysore 570 006
INDIA
;
_publ_contact_author_email     'lokanath@physics.uni-mysore.ac.in'
_publ_contact_author_fax     '+91-821-2419333'
_publ_contact_author_phone     '+91-821-2419610'
_publ_section_title
;
2-(3,4-Dimethoxyphenyl)-4-(thiophen-2-yl)-2,3-dihydro-1,5-benzothiazepine
;
loop_
    _publ_author_name
    _publ_author_address
    'Manjunath, B. C.'
;
Department of Studies in Physics
Manasagangotri,
University of Mysore,
Mysore 570 006, India
;
    'Manjula, M.'
;
Department of Studies in Physics
Manasagangotri,
University of Mysore,
Mysore 570 006, India
;
    'Raghavendra, K. R.'
;
Department of Studies in Chemistry
Manasagangotri,
University of Mysore,
Mysore 570 006, India
;
    'Shashikanth, S.'
;
Department of Studies in Chemistry
Manasagangotri,
University of Mysore,
Mysore 570 006, India
;
    'Ajay Kumar, K.'
;
Post Graduate Department of Chemistry
Yuvaraja's College,
University of Mysore,
Mysore 570 006, India
;
    'Lokanath, N. K.'
;
Department of Studies in Physics
Manasagangotri,
University of Mysore,
Mysore 570 006, India
;
_publ_section_synopsis     .
data_I
_database_code_depnum_ccdc_archive     'CCDC 978715'
_chemical_name_systematic
;
2-(3,4-Dimethoxyphenyl)-4-(thiophen-2-yl)-2,3-dihydro-1,5-benzothiazepine
;
_chemical_formula_moiety     'C21 H19 N O2 S2'
_chemical_formula_sum     'C21 H19 N O2 S2'
_chemical_formula_iupac     'C21 H19 N O2 S2'
_chemical_formula_weight     381.51
_symmetry_cell_setting     triclinic
_symmetry_space_group_name_H-M     'P -1'
_symmetry_space_group_name_Hall     '-P 1'
loop_
    _symmetry_equiv_pos_site_id
    _symmetry_equiv_pos_as_xyz
    1 x,y,z
    2 -x,-y,-z
_cell_length_a     8.6188(11)
_cell_length_b     9.7463(15)
_cell_length_c     11.9018(16)
_cell_angle_alpha     100.308(10)
_cell_angle_beta     107.921(9)
_cell_angle_gamma     95.163(11)
_cell_volume     924.6(2)
_cell_formula_units_Z     2
_cell_measurement_reflns_used     2999
_cell_measurement_theta_min     4.0
_cell_measurement_theta_max     64.8
_cell_measurement_temperature     296
_cell_special_details
;
;
_exptl_crystal_description     'needle'
_exptl_crystal_colour     'light yellow'
_exptl_crystal_size_max     0.21
_exptl_crystal_size_mid     0.20
_exptl_crystal_size_min     0.20
_exptl_crystal_size_rad     ?
_exptl_crystal_density_diffrn     1.370
_exptl_crystal_density_meas     ?
_exptl_crystal_density_method     'Not Measured'
_exptl_crystal_F_000     400
_exptl_absorpt_coefficient_mu     2.730
_exptl_absorpt_correction_type     multi-scan
_exptl_absorpt_process_details     '(SADABS; Bruker, 2013)'
_exptl_absorpt_correction_T_min     0.598
_exptl_absorpt_correction_T_max     0.611
_exptl_special_details
;
m.p. 371 K. 1H NMR (CDCl3): \d 2.1 (d, 2H, C3---H), 3.80 (t, 1H, C2---H), 3.82
(s, 6H, -2OCH3), 6.52 (d, 1H, Ar---H), 6.64 (s, 1H, Ar---H), 7.0 (d, 1H,
Ar---H), 7.1 (t, 1H, C5---H 5 m ring), 7.2--7.4 (m, 4H, Ar---H), 7.18 (t, 1H,
C4---H 5 m ring), 7.46 (d, 1H, C3---H 5 m ring). Anal. Calcd. for C21H19NO2S2:
C 66.11, H 5.02, N 3.67\%; found C 66.10, H 4.98, N 3.68\%. Mass FAB+ (NBA):
382 (<i>M</i> + 1, 100\%).
;
_diffrn_ambient_temperature     296
_diffrn_radiation_type     'CuK\a'
_diffrn_radiation_wavelength     1.54178
_diffrn_radiation_source     'Bruker MicroStar microfocus rotating anode'
_diffrn_radiation_monochromator     'Helios multilayer optics'
_diffrn_measurement_device_type     'Bruker X8 Proteum'
_diffrn_measurement_method     '\f and \w scans'
_diffrn_detector_area_resol_mean     10.7
_diffrn_reflns_number     7560
_diffrn_reflns_av_R_equivalents     0.0512
_diffrn_reflns_av_sigmaI/netI     0.0629
_diffrn_reflns_theta_min     4.00
_diffrn_reflns_theta_max     64.75
_diffrn_reflns_theta_full     64.75
_diffrn_measured_fraction_theta_max     0.957
_diffrn_measured_fraction_theta_full     0.957
_diffrn_reflns_limit_h_min     -10
_diffrn_reflns_limit_h_max     9
_diffrn_reflns_limit_k_min     -11
_diffrn_reflns_limit_k_max     9
_diffrn_reflns_limit_l_min     -7
_diffrn_reflns_limit_l_max     13
_diffrn_reflns_reduction_process
;
;
_refine_special_details
;
Refinement on <i>F</i>^2^ for ALL reflections except those flagged by the user
for potential systematic errors. Weighted <i>R</i>-factors <i>wR</i> and all
goodnesses of fit <i>S</i> are based on <i>F</i>^2^, conventional
<i>R</i>-factors <i>R</i> are based on <i>F</i>, with <i>F</i> set to zero for
negative <i>F</i>^2^. The observed criterion of <i>F</i>^2^ > \s(<i>F</i>^2^)
is used only for calculating -<i>R</i>-factor-obs <i>etc</i>. and is not
relevant to the choice of reflections for refinement. <i>R</i>-factors based
on <i>F</i>^2^ are statistically about twice as large as those based on
<i>F</i>, and <i>R</i>-factors based on ALL data will be even larger.
;
_reflns_number_total     2999
_reflns_number_gt     2093
_reflns_threshold_expression     I>2\s(I)
_refine_ls_structure_factor_coef     Fsqd
_refine_ls_matrix_type     full
_refine_ls_R_factor_all     0.0859
_refine_ls_R_factor_gt     0.0584
_refine_ls_wR_factor_gt     0.1540
_refine_ls_wR_factor_ref     0.1802
_refine_ls_goodness_of_fit_ref     1.066
_refine_ls_restrained_S_all     1.066
_refine_ls_number_reflns     2999
_refine_ls_number_parameters     237
_refine_ls_number_restraints     0
_refine_ls_number_constraints     ?
_refine_ls_hydrogen_treatment     constr
_refine_ls_weighting_scheme     calc
_refine_ls_weighting_details
;
W=1/[\S^2^(FO^2^)+(0.0632P)^2^+0.4716P]
WHERE P=(FO^2^+2FC^2^)/3
;
_atom_sites_solution_hydrogens     geom
_atom_sites_solution_primary     direct
_atom_sites_solution_secondary     difmap
_refine_ls_shift/su_max     0.000
_refine_ls_shift/su_mean     0.000
_refine_diff_density_max     0.287
_refine_diff_density_min     -0.385
_refine_ls_extinction_method     'none'
loop_
    _atom_type_symbol
    _atom_type_description
    _atom_type_scat_dispersion_real
    _atom_type_scat_dispersion_imag
    _atom_type_scat_source
    C C 0.0181 0.0091 ' International Tables Vol C Tables 4.2.6.8 and 6.1.1.4'
    H H 0.0000 0.0000 ' International Tables Vol C Tables 4.2.6.8 and 6.1.1.4'
    N N 0.0311 0.0180 ' International Tables Vol C Tables 4.2.6.8 and 6.1.1.4'
    O O 0.0492 0.0322 ' International Tables Vol C Tables 4.2.6.8 and 6.1.1.4'
    S S 0.3331 0.5567 ' International Tables Vol C Tables 4.2.6.8 and 6.1.1.4'
_computing_data_collection     'APEX2 (Bruker, 2013)'
_computing_cell_refinement     'SAINT (Bruker, 2013)'
_computing_data_reduction     'SAINT (Bruker, 2013)'
_computing_structure_solution     'SHELXS97 (Sheldrick, 2008)'
_computing_structure_refinement     'SHELXL97 (Sheldrick, 2008)'
_computing_molecular_graphics     'Mercury (Macrae <i>et al.</i>, 2006)'
_computing_publication_material     'Mercury (Macrae <i>et al.</i>, 2006)'
loop_
    _atom_site_type_symbol
    _atom_site_label
    _atom_site_fract_x
    _atom_site_fract_y
    _atom_site_fract_z
    _atom_site_U_iso_or_equiv
    _atom_site_thermal_displace_type
    _atom_site_calc_flag
    _atom_site_refinement_flags
    _atom_site_occupancy
    _atom_site_disorder_assembly
    _atom_site_disorder_group
    S S1 0.27208(13) 0.30975(11) -0.03322(9) 0.0585(4) Uani d . 1.000 . .
    S S9 0.44948(13) 0.64057(13) 0.38801(8) 0.0588(4) Uani d . 1.000 . .
    O O23 0.1945(3) 0.6524(3) 0.7567(2) 0.0571(10) Uani d . 1.000 . .
    O O25 -0.0298(4) 0.8108(3) 0.7090(2) 0.0627(10) Uani d . 1.000 . .
    N N12 0.3407(4) 0.6027(3) 0.1072(3) 0.0497(10) Uani d . 1.000 . .
    C C2 0.1374(6) 0.1581(4) -0.0805(4) 0.0608(14) Uani d . 1.000 . .
    C C3 0.0140(6) 0.1630(5) -0.0311(4) 0.0632(16) Uani d . 1.000 . .
    C C4 0.0329(5) 0.2921(4) 0.0500(3) 0.0523(12) Uani d . 1.000 . .
    C C5 0.1673(5) 0.3849(4) 0.0577(3) 0.0466(11) Uani d . 1.000 . .
    C C6 0.2239(5) 0.5289(4) 0.1278(3) 0.0449(11) Uani d . 1.000 . .
    C C7 0.1393(5) 0.5875(4) 0.2153(3) 0.0480(11) Uani d . 1.000 . .
    C C8 0.2257(5) 0.5754(4) 0.3433(3) 0.0449(11) Uani d . 1.000 . .
    C C10 0.4599(5) 0.7707(4) 0.3043(4) 0.0535(12) Uani d . 1.000 . .
    C C11 0.4061(5) 0.7396(4) 0.1762(3) 0.0527(12) Uani d . 1.000 . .
    C C13 0.5351(5) 0.9073(5) 0.3660(4) 0.0701(17) Uani d . 1.000 . .
    C C14 0.5566(7) 1.0118(5) 0.3038(6) 0.083(2) Uani d . 1.000 . .
    C C15 0.5020(7) 0.9803(5) 0.1812(6) 0.088(2) Uani d . 1.000 . .
    C C16 0.4288(6) 0.8464(5) 0.1171(4) 0.0670(17) Uani d . 1.000 . .
    C C17 0.1517(4) 0.6436(4) 0.4359(3) 0.0431(11) Uani d . 1.000 . .
    C C18 0.0340(5) 0.7296(4) 0.4125(3) 0.0515(13) Uani d . 1.000 . .
    C C19 -0.0315(5) 0.7881(4) 0.5006(3) 0.0556(16) Uani d . 1.000 . .
    C C20 0.0245(5) 0.7594(4) 0.6157(3) 0.0482(11) Uani d . 1.000 . .
    C C21 0.1444(5) 0.6730(4) 0.6401(3) 0.0444(11) Uani d . 1.000 . .
    C C22 0.2054(4) 0.6162(4) 0.5510(3) 0.0413(11) Uani d . 1.000 . .
    C C24 0.3247(6) 0.5738(5) 0.7876(3) 0.0632(16) Uani d . 1.000 . .
    C C26 -0.1737(6) 0.8744(6) 0.6826(4) 0.0759(19) Uani d . 1.000 . .
    H H2 0.14610 0.07970 -0.13440 0.0730 Uiso c R 1.000 . .
    H H3 -0.07240 0.08940 -0.04890 0.0760 Uiso c R 1.000 . .
    H H4 -0.03800 0.31260 0.09370 0.0630 Uiso c R 1.000 . .
    H H7A 0.02720 0.53760 0.18850 0.0580 Uiso c R 1.000 . .
    H H7B 0.13320 0.68610 0.21410 0.0580 Uiso c R 1.000 . .
    H H8 0.21500 0.47440 0.34310 0.0540 Uiso c R 1.000 . .
    H H13 0.57160 0.92930 0.45010 0.0840 Uiso c R 1.000 . .
    H H14 0.60810 1.10260 0.34610 0.0990 Uiso c R 1.000 . .
    H H15 0.51440 1.05060 0.13970 0.1060 Uiso c R 1.000 . .
    H H16 0.39390 0.82690 0.03300 0.0800 Uiso c R 1.000 . .
    H H18 -0.00340 0.74950 0.33600 0.0620 Uiso c R 1.000 . .
    H H19 -0.11190 0.84580 0.48260 0.0660 Uiso c R 1.000 . .
    H H22 0.28500 0.55770 0.56850 0.0500 Uiso c R 1.000 . .
    H H24A 0.29120 0.47970 0.73860 0.0940 Uiso c R 1.000 . .
    H H24B 0.35240 0.57010 0.87140 0.0940 Uiso c R 1.000 . .
    H H24C 0.41930 0.61810 0.77380 0.0940 Uiso c R 1.000 . .
    H H26A -0.15080 0.96270 0.66130 0.1140 Uiso c R 1.000 . .
    H H26B -0.20870 0.89080 0.75250 0.1140 Uiso c R 1.000 . .
    H H26C -0.25960 0.81310 0.61620 0.1140 Uiso c R 1.000 . .
loop_
    _atom_site_aniso_label
    _atom_site_aniso_U_11
    _atom_site_aniso_U_22
    _atom_site_aniso_U_33
    _atom_site_aniso_U_12
    _atom_site_aniso_U_13
    _atom_site_aniso_U_23
    S1 0.0629(7) 0.0656(7) 0.0458(6) 0.0136(5) 0.0226(5) -0.0012(5)
    S9 0.0514(6) 0.0857(8) 0.0389(5) 0.0170(5) 0.0149(4) 0.0098(5)
    O23 0.0642(18) 0.090(2) 0.0267(13) 0.0294(15) 0.0199(12) 0.0196(13)
    O25 0.0651(18) 0.098(2) 0.0329(14) 0.0401(16) 0.0224(13) 0.0092(14)
    N12 0.0572(19) 0.0571(19) 0.0366(16) 0.0108(15) 0.0210(15) 0.0044(14)
    C2 0.070(3) 0.056(2) 0.050(2) 0.020(2) 0.013(2) 0.0028(19)
    C3 0.070(3) 0.055(2) 0.058(3) 0.007(2) 0.011(2) 0.015(2)
    C4 0.058(2) 0.062(2) 0.040(2) 0.0104(19) 0.0177(18) 0.0156(18)
    C5 0.053(2) 0.056(2) 0.0287(17) 0.0129(18) 0.0107(16) 0.0070(16)
    C6 0.049(2) 0.058(2) 0.0291(17) 0.0123(17) 0.0148(16) 0.0078(16)
    C7 0.052(2) 0.061(2) 0.0312(18) 0.0097(18) 0.0182(16) 0.0020(16)
    C8 0.053(2) 0.054(2) 0.0299(18) 0.0145(17) 0.0174(16) 0.0049(16)
    C10 0.048(2) 0.063(2) 0.049(2) 0.0130(19) 0.0210(18) 0.0002(19)
    C11 0.054(2) 0.061(2) 0.047(2) 0.0086(19) 0.0264(19) 0.0046(19)
    C13 0.055(3) 0.074(3) 0.067(3) 0.007(2) 0.019(2) -0.017(2)
    C14 0.087(4) 0.060(3) 0.102(4) 0.004(3) 0.046(3) -0.001(3)
    C15 0.099(4) 0.057(3) 0.132(5) 0.011(3) 0.074(4) 0.020(3)
    C16 0.082(3) 0.066(3) 0.072(3) 0.014(2) 0.048(3) 0.022(2)
    C17 0.048(2) 0.051(2) 0.0304(18) 0.0061(17) 0.0166(15) 0.0035(15)
    C18 0.067(3) 0.067(2) 0.0273(17) 0.026(2) 0.0173(17) 0.0169(17)
    C19 0.063(3) 0.070(3) 0.038(2) 0.030(2) 0.0177(18) 0.0111(18)
    C20 0.053(2) 0.062(2) 0.0316(19) 0.0152(18) 0.0184(16) 0.0042(17)
    C21 0.048(2) 0.057(2) 0.0303(18) 0.0107(17) 0.0154(15) 0.0094(16)
    C22 0.048(2) 0.054(2) 0.0247(17) 0.0152(17) 0.0128(15) 0.0107(15)
    C24 0.068(3) 0.091(3) 0.037(2) 0.032(2) 0.0165(19) 0.022(2)
    C26 0.062(3) 0.104(4) 0.055(3) 0.034(3) 0.020(2) -0.011(3)
_geom_special_details
;
Bond distances, angles <i>etc</i>. have been calculated using the rounded
fractional coordinates. All su's are estimated from the variances of the
(full) variance-covariance matrix. The cell e.s.d.'s are taken into account in
the estimation of distances, angles and torsion angles
;
loop_
    _geom_bond_atom_site_label_1
    _geom_bond_atom_site_label_2
    _geom_bond_site_symmetry_1
    _geom_bond_site_symmetry_2
    _geom_bond_distance
    _geom_bond_publ_flag
    S1 C2 . . 1.685(5) n
    S1 C5 . . 1.720(4) n
    S9 C8 . . 1.853(5) n
    S9 C10 . . 1.760(4) n
    O23 C21 . . 1.378(4) n
    O23 C24 . . 1.408(6) n
    O25 C20 . . 1.366(5) n
    O25 C26 . . 1.411(6) n
    N12 C6 . . 1.294(5) n
    N12 C11 . . 1.400(5) n
    C2 C3 . . 1.365(7) no
    C3 C4 . . 1.405(6) no
    C4 C5 . . 1.373(6) no
    C5 C6 . . 1.453(5) no
    C6 C7 . . 1.507(6) no
    C7 C8 . . 1.507(5) no
    C8 C17 . . 1.520(5) no
    C10 C11 . . 1.416(6) no
    C10 C13 . . 1.391(6) no
    C11 C16 . . 1.388(6) no
    C13 C14 . . 1.393(7) no
    C14 C15 . . 1.355(9) no
    C15 C16 . . 1.372(7) no
    C17 C18 . . 1.368(6) no
    C17 C22 . . 1.388(5) no
    C18 C19 . . 1.397(6) no
    C19 C20 . . 1.394(5) no
    C20 C21 . . 1.386(6) no
    C21 C22 . . 1.376(5) no
    C2 H2 . . 0.9300 no
    C3 H3 . . 0.9300 no
    C4 H4 . . 0.9300 no
    C7 H7A . . 0.9700 no
    C7 H7B . . 0.9700 no
    C8 H8 . . 0.9800 no
    C13 H13 . . 0.9300 no
    C14 H14 . . 0.9300 no
    C15 H15 . . 0.9300 no
    C16 H16 . . 0.9300 no
    C18 H18 . . 0.9300 no
    C19 H19 . . 0.9300 no
    C22 H22 . . 0.9300 no
    C24 H24A . . 0.9600 no
    C24 H24B . . 0.9600 no
    C24 H24C . . 0.9600 no
    C26 H26A . . 0.9600 no
    C26 H26B . . 0.9600 no
    C26 H26C . . 0.9600 no
loop_
    _geom_angle_atom_site_label_1
    _geom_angle_atom_site_label_2
    _geom_angle_atom_site_label_3
    _geom_angle_site_symmetry_1
    _geom_angle_site_symmetry_2
    _geom_angle_site_symmetry_3
    _geom_angle
    _geom_angle_publ_flag
    C2 S1 C5 . . . 91.9(2) n
    C8 S9 C10 . . . 104.1(2) n
    C21 O23 C24 . . . 116.8(3) n
    C20 O25 C26 . . . 118.1(3) n
    C6 N12 C11 . . . 120.1(3) n
    S1 C2 C3 . . . 112.6(3) n
    C2 C3 C4 . . . 112.1(4) no
    C3 C4 C5 . . . 112.7(4) no
    S1 C5 C4 . . . 110.7(3) n
    S1 C5 C6 . . . 120.3(3) n
    C4 C5 C6 . . . 129.0(4) no
    N12 C6 C5 . . . 117.6(4) n
    N12 C6 C7 . . . 123.3(3) n
    C5 C6 C7 . . . 119.1(4) no
    C6 C7 C8 . . . 113.3(3) no
    S9 C8 C7 . . . 110.2(3) n
    S9 C8 C17 . . . 111.6(2) n
    C7 C8 C17 . . . 114.9(3) no
    S9 C10 C11 . . . 122.5(3) n
    S9 C10 C13 . . . 118.8(3) n
    C11 C10 C13 . . . 118.5(4) no
    N12 C11 C10 . . . 122.2(3) n
    N12 C11 C16 . . . 118.7(3) n
    C10 C11 C16 . . . 119.0(4) no
    C10 C13 C14 . . . 121.1(4) no
    C13 C14 C15 . . . 119.5(5) no
    C14 C15 C16 . . . 121.2(5) no
    C11 C16 C15 . . . 120.8(4) no
    C8 C17 C18 . . . 124.0(3) no
    C8 C17 C22 . . . 118.2(3) no
    C18 C17 C22 . . . 117.8(3) no
    C17 C18 C19 . . . 121.7(3) no
    C18 C19 C20 . . . 119.6(4) no
    O25 C20 C19 . . . 124.8(4) n
    O25 C20 C21 . . . 116.2(3) n
    C19 C20 C21 . . . 119.0(4) no
    O23 C21 C20 . . . 115.1(3) n
    O23 C21 C22 . . . 125.0(4) n
    C20 C21 C22 . . . 120.0(3) no
    C17 C22 C21 . . . 122.0(4) no
    S1 C2 H2 . . . 124.00 no
    C3 C2 H2 . . . 124.00 no
    C2 C3 H3 . . . 124.00 no
    C4 C3 H3 . . . 124.00 no
    C3 C4 H4 . . . 124.00 no
    C5 C4 H4 . . . 124.00 no
    C6 C7 H7A . . . 109.00 no
    C6 C7 H7B . . . 109.00 no
    C8 C7 H7A . . . 109.00 no
    C8 C7 H7B . . . 109.00 no
    H7A C7 H7B . . . 108.00 no
    S9 C8 H8 . . . 107.00 no
    C7 C8 H8 . . . 107.00 no
    C17 C8 H8 . . . 107.00 no
    C10 C13 H13 . . . 120.00 no
    C14 C13 H13 . . . 119.00 no
    C13 C14 H14 . . . 120.00 no
    C15 C14 H14 . . . 120.00 no
    C14 C15 H15 . . . 119.00 no
    C16 C15 H15 . . . 119.00 no
    C11 C16 H16 . . . 120.00 no
    C15 C16 H16 . . . 120.00 no
    C17 C18 H18 . . . 119.00 no
    C19 C18 H18 . . . 119.00 no
    C18 C19 H19 . . . 120.00 no
    C20 C19 H19 . . . 120.00 no
    C17 C22 H22 . . . 119.00 no
    C21 C22 H22 . . . 119.00 no
    O23 C24 H24A . . . 109.00 no
    O23 C24 H24B . . . 109.00 no
    O23 C24 H24C . . . 109.00 no
    H24A C24 H24B . . . 109.00 no
    H24A C24 H24C . . . 109.00 no
    H24B C24 H24C . . . 109.00 no
    O25 C26 H26A . . . 110.00 no
    O25 C26 H26B . . . 109.00 no
    O25 C26 H26C . . . 109.00 no
    H26A C26 H26B . . . 109.00 no
    H26A C26 H26C . . . 109.00 no
    H26B C26 H26C . . . 109.00 no
loop_
    _geom_torsion_atom_site_label_1
    _geom_torsion_atom_site_label_2
    _geom_torsion_atom_site_label_3
    _geom_torsion_atom_site_label_4
    _geom_torsion_site_symmetry_1
    _geom_torsion_site_symmetry_2
    _geom_torsion_site_symmetry_3
    _geom_torsion_site_symmetry_4
    _geom_torsion
    _geom_torsion_publ_flag
    C5 S1 C2 C3 . . . . 0.9(4) no
    C2 S1 C5 C4 . . . . 0.3(3) no
    C2 S1 C5 C6 . . . . -178.9(3) no
    C10 S9 C8 C7 . . . . 30.2(3) no
    C10 S9 C8 C17 . . . . -98.7(3) no
    C8 S9 C10 C11 . . . . -62.9(4) no
    C8 S9 C10 C13 . . . . 122.1(4) no
    C24 O23 C21 C20 . . . . -175.5(4) no
    C24 O23 C21 C22 . . . . 3.9(6) no
    C26 O25 C20 C19 . . . . 13.0(6) no
    C26 O25 C20 C21 . . . . -167.2(4) no
    C11 N12 C6 C5 . . . . -176.7(3) no
    C11 N12 C6 C7 . . . . 6.6(6) no
    C6 N12 C11 C10 . . . . 50.3(6) no
    C6 N12 C11 C16 . . . . -134.0(5) no
    S1 C2 C3 C4 . . . . -1.8(5) no
    C2 C3 C4 C5 . . . . 2.1(5) no
    C3 C4 C5 S1 . . . . -1.4(4) no
    C3 C4 C5 C6 . . . . 177.7(4) no
    S1 C5 C6 N12 . . . . 8.7(5) no
    S1 C5 C6 C7 . . . . -174.4(3) no
    C4 C5 C6 N12 . . . . -170.3(4) no
    C4 C5 C6 C7 . . . . 6.5(6) no
    N12 C6 C7 C8 . . . . -87.7(5) no
    C5 C6 C7 C8 . . . . 95.7(4) no
    C6 C7 C8 S9 . . . . 48.4(4) no
    C6 C7 C8 C17 . . . . 175.5(3) no
    S9 C8 C17 C18 . . . . 115.9(4) no
    S9 C8 C17 C22 . . . . -64.7(4) no
    C7 C8 C17 C18 . . . . -10.4(6) no
    C7 C8 C17 C22 . . . . 169.0(3) no
    S9 C10 C11 N12 . . . . 0.0(6) no
    S9 C10 C11 C16 . . . . -175.7(4) no
    C13 C10 C11 N12 . . . . 175.1(4) no
    C13 C10 C11 C16 . . . . -0.6(7) no
    S9 C10 C13 C14 . . . . 175.6(4) no
    C11 C10 C13 C14 . . . . 0.3(7) no
    N12 C11 C16 C15 . . . . -175.9(5) no
    C10 C11 C16 C15 . . . . -0.1(8) no
    C10 C13 C14 C15 . . . . 0.6(8) no
    C13 C14 C15 C16 . . . . -1.3(9) no
    C14 C15 C16 C11 . . . . 1.1(9) no
    C8 C17 C18 C19 . . . . 179.1(4) no
    C22 C17 C18 C19 . . . . -0.3(6) no
    C8 C17 C22 C21 . . . . -179.7(4) no
    C18 C17 C22 C21 . . . . -0.3(6) no
    C17 C18 C19 C20 . . . . 0.4(6) no
    C18 C19 C20 O25 . . . . 179.8(4) no
    C18 C19 C20 C21 . . . . 0.0(6) no
    O25 C20 C21 O23 . . . . -0.9(5) no
    O25 C20 C21 C22 . . . . 179.7(4) no
    C19 C20 C21 O23 . . . . 178.9(4) no
    C19 C20 C21 C22 . . . . -0.5(6) no
    O23 C21 C22 C17 . . . . -178.7(4) no
    C20 C21 C22 C17 . . . . 0.6(6) no
loop_
    _geom_hbond_atom_site_label_D
    _geom_hbond_atom_site_label_H
    _geom_hbond_atom_site_label_A
    _geom_hbond_site_symmetry_A
    _geom_hbond_distance_DH
    _geom_hbond_distance_HA
    _geom_hbond_distance_DA
    _geom_hbond_angle_DHA
    _geom_hbond_publ_flag
    C4 H4 O23 2_566 0.93 2.54 3.457(5) 169 yes
_iucr_refine_instructions_details
;
TITL nkl_bcm_akk_t6_0m in P-1
CELL 1.54178 8.6188 9.7463 11.9018 100.308 107.921 95.163
ZERR 2.00 0.0011 0.0015 0.0016 0.010 0.009 0.011
LATT 1
SFAC  C   H   N   O   S
UNIT   42   38   2   4   4
L.S. 4
BOND
size 0.21 0.20 0.20
CONF
ACTA
BOND $H
TEMP 23.00
FMAP 2
PLAN 20
WGHT      0.0964      0.2466
FVAR       0.27228
MOLE   1
S1    5    0.272080    0.309746   -0.033219    11.00000    0.06288    0.06564 =
         0.04575   -0.00115    0.02262    0.01358
AFIX   0
C2    1    0.137374    0.158102   -0.080525    11.00000    0.07029    0.05560 =
         0.04998    0.00282    0.01325    0.02012
AFIX  43
H2    2    0.146128    0.079738   -0.134387    11.00000   -1.20000
AFIX   0
C3    1    0.013964    0.162965   -0.031059    11.00000    0.06971    0.05502 =
         0.05787    0.01506    0.01061    0.00697
AFIX  43
H3    2   -0.072407    0.089444   -0.048919    11.00000   -1.20000
AFIX   0
C4    1    0.032857    0.292109    0.049979    11.00000    0.05773    0.06207 =
         0.03976    0.01558    0.01774    0.01036
AFIX  43
H4    2   -0.038046    0.312551    0.093730    11.00000   -1.20000
C5    1    0.167292    0.384940    0.057654    11.00000    0.05294    0.05645 =
         0.02865    0.00698    0.01073    0.01288
AFIX   0
C6    1    0.223875    0.528942    0.127843    11.00000    0.04916    0.05846 =
         0.02910    0.00785    0.01480    0.01228
AFIX   0
C7    1    0.139287    0.587466    0.215280    11.00000    0.05208    0.06087 =
         0.03122    0.00198    0.01819    0.00968
AFIX  23
H7A   2    0.027248    0.537605    0.188492    11.00000   -1.20000
H7B   2    0.133205    0.686115    0.214074    11.00000   -1.20000
C8    1    0.225657    0.575384    0.343257    11.00000    0.05326    0.05421 =
         0.02995    0.00493    0.01744    0.01446
AFIX  13
H8    2    0.214985    0.474372    0.343053    11.00000   -1.20000
S9    5    0.449484    0.640573    0.388011    11.00000    0.05142    0.08573 =
         0.03888    0.00976    0.01489    0.01702
AFIX   0
C10   1    0.459899    0.770736    0.304324    11.00000    0.04761    0.06268 =
         0.04892    0.00022    0.02099    0.01297
C11   1    0.406110    0.739615    0.176180    11.00000    0.05413    0.06109 =
         0.04741    0.00461    0.02635    0.00856
N12   3    0.340693    0.602676    0.107245    11.00000    0.05717    0.05708 =
         0.03662    0.00435    0.02098    0.01081
AFIX   0
C13   1    0.535077    0.907347    0.365963    11.00000    0.05511    0.07449 =
         0.06685   -0.01657    0.01923    0.00745
AFIX  43
H13   2    0.571575    0.929305    0.450103    11.00000   -1.20000
AFIX   0
C14   1    0.556619    1.011821    0.303789    11.00000    0.08664    0.06026 =
         0.10157   -0.00095    0.04551    0.00352
AFIX  43
H14   2    0.608097    1.102552    0.346091    11.00000   -1.20000
AFIX   0
C15   1    0.501998    0.980277    0.181166    11.00000    0.09943    0.05689 =
         0.13226    0.02013    0.07362    0.01058
AFIX  43
H15   2    0.514350    1.050629    0.139728    11.00000   -1.20000
AFIX   0
C16   1    0.428794    0.846366    0.117083    11.00000    0.08184    0.06620 =
         0.07177    0.02151    0.04751    0.01434
AFIX  43
H16   2    0.393942    0.826903    0.032980    11.00000   -1.20000
C17   1    0.151715    0.643631    0.435937    11.00000    0.04785    0.05062 =
         0.03043    0.00348    0.01659    0.00612
C18   1    0.034011    0.729563    0.412538    11.00000    0.06650    0.06721 =
         0.02734    0.01688    0.01732    0.02554
AFIX  43
H18   2   -0.003366    0.749538    0.336037    11.00000   -1.20000
C19   1   -0.031486    0.788086    0.500617    11.00000    0.06257    0.06981 =
         0.03811    0.01109    0.01771    0.03034
AFIX  43
H19   2   -0.111907    0.845812    0.482573    11.00000   -1.20000
C20   1    0.024487    0.759390    0.615720    11.00000    0.05281    0.06166 =
         0.03157    0.00418    0.01837    0.01517
AFIX   0
C21   1    0.144415    0.672989    0.640145    11.00000    0.04764    0.05665 =
         0.03030    0.00941    0.01536    0.01072
C22   1    0.205387    0.616226    0.551044    11.00000    0.04846    0.05431 =
         0.02469    0.01070    0.01282    0.01519
AFIX  43
H22   2    0.285024    0.557687    0.568486    11.00000   -1.20000
O23   4    0.194504    0.652357    0.756655    11.00000    0.06416    0.08970 =
         0.02672    0.01962    0.01991    0.02937
AFIX   0
C24   1    0.324738    0.573825    0.787606    11.00000    0.06776    0.09091 =
         0.03654    0.02159    0.01649    0.03153
AFIX 137
H24A  2    0.291236    0.479727    0.738640    11.00000   -1.50000
H24B  2    0.352446    0.570133    0.871438    11.00000   -1.50000
H24C  2    0.419326    0.618071    0.773842    11.00000   -1.50000
O25   4   -0.029778    0.810831    0.709017    11.00000    0.06507    0.09826 =
         0.03295    0.00922    0.02242    0.04011
AFIX   0
C26   1   -0.173728    0.874422    0.682647    11.00000    0.06224    0.10401 =
         0.05503   -0.01083    0.02013    0.03366
AFIX 137
H26A  2   -0.150829    0.962661    0.661301    11.00000   -1.50000
H26B  2   -0.208667    0.890818    0.752453    11.00000   -1.50000
H26C  2   -0.259643    0.813060    0.616241    11.00000   -1.50000
MOLE   2
HKLF 4
REM  nkl_bcm_akk_t6_0m in P-1
REM R1 =  0.0584 for   2093 Fo > 4sig(Fo)  and  0.0859 for all   2999 data
REM    237 parameters refined using      0 restraints
END
WGHT      0.0964      0.2466
REM Highest difference peak  0.287,  deepest hole -0.385,  1-sigma level  0.070
Q1    1   0.3837  0.6154  0.2436  11.00000  0.05    0.29
Q2    1   0.3321  0.6622  0.2777  11.00000  0.05    0.25
Q3    1   0.5324  0.5124  0.3843  11.00000  0.05    0.24
Q4    1   0.1352  0.2642  0.1069  11.00000  0.05    0.24
Q5    1   0.4431  0.8418  0.2858  11.00000  0.05    0.23
Q6    1   0.2275  0.3671  0.0511  11.00000  0.05    0.23
Q7    1  -0.1406  0.6863  0.6603  11.00000  0.05    0.22
Q8    1   0.3341  0.2125  0.0382  11.00000  0.05    0.22
Q9    1   0.5240  0.5734  0.4812  11.00000  0.05    0.22
Q10   1   0.4887  1.0430  0.1077  11.00000  0.05    0.22
Q11   1  -0.1521  0.6639  0.4092  11.00000  0.05    0.21
Q12   1   0.0849  0.6006  0.5808  11.00000  0.05    0.21
Q13   1   0.3862  0.4549 -0.0128  11.00000  0.05    0.21
Q14   1   0.5890  0.7609  0.4252  11.00000  0.05    0.21
Q15   1   0.2293  0.5818  0.5602  11.00000  0.05    0.21
Q16   1   0.4463  0.6477  0.4965  11.00000  0.05    0.21
Q17   1   0.6150  0.7210  0.4245  11.00000  0.05    0.20
Q18   1  -0.0390  0.8833  0.6617  11.00000  0.05    0.20
Q19   1   0.5107  1.0198  0.1584  11.00000  0.05    0.20
Q20   1   0.1931  0.5242  0.1819  11.00000  0.05    0.20
;
