# Supplementary material for: 2-(3,4-Di­meth­oxy­phen­yl)-4-(thio­phen-2-yl)-2,3-di­hydro-1,5-benzo­thia­zepine
Source: Acta Crystallogr Sect E Struct Rep Online. 2014 Jan 8;70(Pt 2):o121. doi: 10.1107/S1600536813034612 (PMC3998289; doi:10.1107/S1600536813034612)
Supplement: Supplementary file 2 [file e-70-0o121-Isup2.hkl]

# 
# h,k,l, Fc-squared, Fo-squared, sigma(Fo-squared) and status flag 
# 
data_I
_shelx_title ' nkl_bcm_akk_t6_0m in P-1' 
_shelx_refln_list_code          4 
_shelx_F_calc_maximum      110.55 
_exptl_crystal_F_000       400.00 
_reflns_d_resolution_high  0.8523 
 
loop_ 
 _symmetry_equiv_pos_as_xyz 
 'x, y, z' 
 '-x, -y, -z' 
 
_cell_length_a     8.6188 
_cell_length_b     9.7463 
_cell_length_c    11.9018 
_cell_angle_alpha 100.308 
_cell_angle_beta  107.921 
_cell_angle_gamma  95.163 
 
_shelx_F_squared_multiplier     1.000 
 
loop_ 
 _refln_index_h 
 _refln_index_k 
 _refln_index_l 
 _refln_F_squared_calc 
 _refln_F_squared_meas 
 _refln_F_squared_sigma 
 _refln_observed_status 
   1   0   0      219.17      287.81      7.70 o 
   2   0   0      810.73      887.85     23.51 o 
   3   0   0      768.86      808.64     21.73 o 
   4   0   0      949.10      889.03     45.19 o 
   5   0   0      310.21      388.18     21.11 o 
   6   0   0       84.44       92.86      7.86 o 
   7   0   0      232.28      258.23     30.35 o 
   8   0   0       16.85       15.78      5.67 o 
   9   0   0        9.17        1.35      4.32 o 
  -9   1   0        3.54        3.10      4.32 o 
  -8   1   0      151.12      158.30     16.12 o 
  -7   1   0       42.72       56.41      6.83 o 
  -6   1   0       12.06        9.86      4.27 o 
  -5   1   0        0.55       -2.02      3.37 o 
  -4   1   0     1660.57     1645.74     82.42 o 
  -3   1   0      971.67      912.10     24.52 o 
  -2   1   0     9470.65    10902.39    284.48 o 
  -1   1   0     1367.04     1600.65     59.19 o 
   0   1   0     2997.48     2449.93    137.72 o 
   1   1   0       51.01       40.56      1.77 o 
   2   1   0     1682.83     1954.74     51.37 o 
   3   1   0     1162.47     1164.70     30.87 o 
   5   1   0       40.12       49.10      6.80 o 
   6   1   0        5.54        1.21      3.11 o 
   7   1   0       31.16       35.84      7.49 o 
   8   1   0       33.16       35.61      6.61 o 
   9   1   0       12.23       11.47      4.32 o 
  -9   2   0       60.75       52.65      8.70 o 
  -8   2   0       56.36       71.74      7.70 o 
  -7   2   0       12.34       16.18      5.25 o 
  -6   2   0        1.35        7.37      4.68 o 
  -5   2   0      172.86      209.49     10.80 o 
  -4   2   0     1864.92      959.71     49.23 o 
  -3   2   0       50.39       81.30      6.76 o 
  -2   2   0       45.58       45.69      2.76 o 
  -1   2   0      342.85      317.67     12.44 o 
   0   2   0     2887.39     2823.52    162.07 o 
   1   2   0    12222.32    12973.22    537.59 o 
   2   2   0     2928.68     2865.58    106.66 o 
   3   2   0     2132.68     1917.58    106.36 o 
   4   2   0      133.94      112.14     13.76 o 
   5   2   0        7.99        5.91      2.86 o 
   6   2   0        6.65        5.76      5.27 o 
   7   2   0      470.51      595.77     34.40 o 
   8   2   0       22.47       27.52      6.07 o 
  -9   3   0        5.02       12.41      4.15 o 
  -8   3   0        0.40        4.32      4.45 o 
  -7   3   0       43.74       53.88      7.48 o 
  -6   3   0       11.67        9.49      5.11 o 
  -5   3   0      180.60      154.16      7.44 o 
  -4   3   0       42.16       69.53      5.43 o 
  -3   3   0      156.29      211.18      9.46 o 
  -2   3   0       89.76      112.92      5.56 o 
  -1   3   0     4995.72     4976.44    184.10 o 
   0   3   0     1665.91     1577.20     97.05 o 
   1   3   0       10.70       16.78      2.24 o 
   2   3   0      325.03      331.37     24.79 o 
   3   3   0     1145.94     1012.32     59.62 o 
   4   3   0       80.73       83.78      5.05 o 
   5   3   0       18.80       16.76      4.41 o 
   6   3   0        3.91        2.27      3.44 o 
   7   3   0       26.79       28.79      5.39 o 
   8   3   0       20.70       16.68      6.41 o 
  -9   4   0       16.62       12.29      4.22 o 
  -8   4   0        9.38       23.57      5.80 o 
  -7   4   0      141.16      161.12     12.68 o 
  -6   4   0      214.71      206.78     12.40 o 
  -5   4   0        9.00       13.76      4.04 o 
  -4   4   0      715.31      684.02     22.52 o 
  -1   4   0      663.97      595.00     23.47 o 
   0   4   0      922.81      873.49     36.05 o 
   1   4   0      252.32      283.62     14.50 o 
   2   4   0     1398.64     1104.72     64.88 o 
   3   4   0     1752.56     1916.41     58.49 o 
   4   4   0       32.58       36.75      3.97 o 
   5   4   0       51.90       46.47      6.02 o 
   6   4   0        6.54        9.74      3.98 o 
   7   4   0        0.37        0.13      4.08 o 
   8   4   0       19.07       10.40      3.73 o 
  -9   5   0       14.89        9.35      3.64 o 
  -8   5   0       61.50       59.18      7.21 o 
  -7   5   0        0.47       -2.06      5.43 o 
  -6   5   0       10.14        5.30      4.00 o 
  -5   5   0       51.07       55.56      5.24 o 
  -4   5   0      559.06      521.43     17.99 o 
  -3   5   0       23.69       22.58      4.37 o 
  -2   5   0      179.83      185.80      9.39 o 
   1   5   0        2.53        3.83      2.81 o 
   2   5   0      253.16      224.66     10.89 o 
   3   5   0      123.11      120.89      7.46 o 
   4   5   0       28.11       41.61      5.15 o 
   5   5   0       21.75       22.81      4.89 o 
   6   5   0      105.87       95.54      9.97 o 
   7   5   0       20.75       22.80     10.66 o 
  -8   6   0        7.85       -0.18      4.31 o 
  -7   6   0       16.49       13.99      6.14 o 
  -6   6   0       78.68       80.61     13.15 o 
  -5   6   0       38.35       51.49     13.41 o 
  -4   6   0      238.69      240.88     12.50 o 
  -3   6   0       70.75       96.26      7.87 o 
  -2   6   0       34.81       26.54      4.59 o 
  -1   6   0      202.20      198.89     10.06 o 
   0   6   0      135.79      140.57      8.06 o 
   1   6   0      171.10      197.22     10.20 o 
   2   6   0       30.47       26.14      3.40 o 
   3   6   0       43.27       43.30      5.22 o 
   4   6   0        0.37        5.05      3.41 o 
   5   6   0        9.04        3.89      4.55 o 
   6   6   0       50.38       40.58      7.85 o 
   7   6   0       39.33       26.75      5.60 o 
  -8   7   0       64.69       52.36     16.19 o 
  -7   7   0        0.75        0.86      4.69 o 
  -6   7   0        0.26       -2.98      3.98 o 
  -5   7   0       16.87       16.34      4.57 o 
  -4   7   0      116.84      104.86      8.30 o 
  -3   7   0       94.09      103.68      8.47 o 
  -2   7   0      166.07      188.48     10.68 o 
  -1   7   0      148.26      160.80     12.27 o 
   0   7   0        9.43       10.01      5.33 o 
   1   7   0       25.46       38.94      5.15 o 
   2   7   0        0.50       -1.85      3.99 o 
   3   7   0       67.85       71.03     10.79 o 
   4   7   0       32.85       39.10      5.78 o 
   5   7   0       20.80       21.96      5.38 o 
   6   7   0        2.64        3.45      2.23 o 
  -7   8   0        0.01       -0.40      5.53 o 
  -6   8   0        1.13       -4.09      4.09 o 
  -5   8   0       49.67       49.57      8.63 o 
  -4   8   0      126.40      127.19      9.25 o 
  -3   8   0      119.80      141.37      9.80 o 
  -2   8   0      267.23      299.79     14.77 o 
  -1   8   0       17.97       17.59      4.92 o 
   0   8   0        4.92        7.36      4.32 o 
   1   8   0       73.97       74.01      6.75 o 
   2   8   0        6.48       10.66      4.26 o 
   3   8   0       34.86       33.58      7.08 o 
   4   8   0        0.29       -1.40      4.18 o 
   5   8   0        6.48        7.72      3.40 o 
  -6   9   0        0.17       -0.13      5.67 o 
  -5   9   0      250.97      254.45     12.60 o 
  -4   9   0       31.09       34.71      5.15 o 
  -3   9   0       33.19       34.29      5.52 o 
  -2   9   0       13.69       21.39      5.10 o 
  -1   9   0      105.35      109.75      8.34 o 
   0   9   0        0.22        1.28      4.33 o 
   1   9   0        5.11        6.92      6.20 o 
   2   9   0       12.35       18.26      4.41 o 
   3   9   0        1.34       -1.80      3.55 o 
   4   9   0        0.13       -0.47      5.33 o 
  -5  10   0        0.40        2.88      4.38 o 
  -4  10   0       10.16       10.55      6.07 o 
  -3  10   0        2.17        2.04      3.53 o 
  -2  10   0       43.74       52.41      5.77 o 
  -1  10   0        1.45       -0.25      4.28 o 
   0  10   0        0.58        1.83      3.84 o 
   1  10   0        0.49        4.76      4.59 o 
   2  10   0        1.08        2.01      3.62 o 
   3  10   0       12.60       11.87      4.99 o 
  -3  11   0        0.78        5.80      4.59 o 
  -2  11   0       21.98       15.38      3.31 o 
  -1  11   0        2.56       -2.01      2.75 o 
   0  11   0        0.22        2.56      2.78 o 
  -1 -11   1        2.12        5.13      4.32 o 
   0 -11   1        5.68        9.21      2.84 o 
   1 -11   1        6.25        7.04      2.79 o 
   2 -11   1        0.60       -0.54      4.99 o 
   3 -11   1       10.65        3.78      4.72 o 
  -3 -10   1        4.79        2.56      5.46 o 
  -2 -10   1       11.39       10.78      3.98 o 
  -1 -10   1        2.16        8.71      4.72 o 
   0 -10   1       31.16       36.23      5.01 o 
   1 -10   1        0.13       -3.62      3.66 o 
   2 -10   1       66.04       57.13      9.58 o 
   3 -10   1        0.04       -0.51      3.53 o 
   4 -10   1        6.76        4.75      3.08 o 
   5 -10   1        8.11       11.60      5.26 o 
  -4  -9   1       10.59       10.86      8.50 o 
  -3  -9   1       47.40       55.58      5.61 o 
  -2  -9   1       54.56       60.52      6.00 o 
  -1  -9   1        2.65        3.88      4.13 o 
   0  -9   1       85.97       88.36      7.68 o 
   1  -9   1        1.02       -1.95      4.37 o 
   2  -9   1       93.28      108.56      8.68 o 
   3  -9   1      107.32      124.21      8.91 o 
   4  -9   1        0.13        6.75      4.01 o 
   5  -9   1       11.48       20.12      4.19 o 
   6  -9   1        5.14        3.91      5.53 o 
  -5  -8   1        6.88        6.59      6.34 o 
  -4  -8   1       37.13       38.39      5.29 o 
  -3  -8   1        3.81        0.51      4.05 o 
  -2  -8   1       16.34       24.02      4.89 o 
  -1  -8   1        4.47        3.49      5.93 o 
   0  -8   1      179.86      217.51     11.49 o 
   1  -8   1       53.64       51.80      5.99 o 
   2  -8   1      211.73      212.86     16.39 o 
   3  -8   1       63.34       80.58      7.63 o 
   4  -8   1        5.32        2.04      4.67 o 
   5  -8   1       25.50       15.48      4.50 o 
   6  -8   1      129.74      141.90     14.70 o 
   7  -8   1       14.78       25.49      6.07 o 
  -6  -7   1       67.03       51.07      9.30 o 
  -5  -7   1        6.01        9.49      4.36 o 
  -4  -7   1       18.99       27.58      4.83 o 
  -3  -7   1        2.24        7.15      4.58 o 
  -2  -7   1      381.12      431.68     18.64 o 
  -1  -7   1       51.70       45.29      5.05 o 
   0  -7   1      636.69      679.82     40.95 o 
   1  -7   1        0.16       -0.07      3.79 o 
   2  -7   1        0.48       -1.35      5.67 o 
   3  -7   1        9.23        5.95      4.53 o 
   4  -7   1       64.59       73.46     10.12 o 
   5  -7   1        7.07       11.87      4.60 o 
   6  -7   1      169.75      135.96     15.92 o 
   7  -7   1       43.34       49.32     12.21 o 
   8  -7   1        0.14       -3.02      3.11 o 
  -7  -6   1        1.73        1.37      3.44 o 
  -6  -6   1        5.24        9.57      4.61 o 
  -5  -6   1       77.82       70.04      8.64 o 
  -4  -6   1      909.79      937.69     73.38 o 
  -3  -6   1       10.78       13.27      5.73 o 
  -2  -6   1      146.59      151.40      7.64 o 
  -1  -6   1       44.30       39.26      7.36 o 
   0  -6   1      150.38      154.29     12.98 o 
   1  -6   1      718.28      756.39     24.31 o 
   2  -6   1        7.40       11.85      3.38 o 
   3  -6   1      224.80      211.63      9.40 o 
   4  -6   1       70.65       60.44      5.04 o 
   5  -6   1        1.96       -0.15      3.78 o 
   6  -6   1       64.42       64.86      7.78 o 
   7  -6   1        2.44        1.51      5.15 o 
   8  -6   1        0.01       -1.10      3.69 o 
  -8  -5   1        0.93       -0.11      3.18 o 
  -7  -5   1       10.18       10.03      3.96 o 
  -6  -5   1        9.69        8.36      6.74 o 
  -5  -5   1       22.68       22.04      4.07 o 
  -4  -5   1      513.99      560.20     27.81 o 
  -3  -5   1       20.07       19.65      5.32 o 
  -2  -5   1      409.69      446.21     15.64 o 
   2  -5   1      131.52      113.30      9.85 o 
   3  -5   1       11.23        4.09      3.00 o 
   4  -5   1       94.70       93.76      5.96 o 
   5  -5   1      126.65      133.91     10.63 o 
   6  -5   1      414.41      463.64     19.15 o 
   7  -5   1        0.30       -3.06      5.44 o 
   8  -5   1        3.83        3.76      4.47 o 
  -8  -4   1       20.04       17.17      5.37 o 
  -7  -4   1       13.05        8.24      3.73 o 
  -6  -4   1       26.66       34.99      4.84 o 
  -5  -4   1       14.79        7.87      3.31 o 
  -4  -4   1       52.22       57.77      4.82 o 
  -3  -4   1     1014.15     1202.62     45.35 o 
  -2  -4   1       48.75       36.15      4.72 o 
  -1  -4   1     1339.37     1253.54     92.80 o 
   0  -4   1       35.91       38.50      2.76 o 
   1  -4   1      130.22      122.14      6.29 o 
   4  -4   1        3.98        3.64      2.77 o 
   5  -4   1      222.60      221.19      9.64 o 
   6  -4   1      315.67      358.15     15.81 o 
   7  -4   1        4.62        5.31      5.76 o 
   8  -4   1       24.78       23.44      5.12 o 
   9  -4   1       56.53       47.78      5.02 o 
  -9  -3   1       16.17        1.21      5.67 o 
  -8  -3   1        0.56       -4.05      4.05 o 
  -7  -3   1        0.22       -1.52      3.67 o 
  -6  -3   1       77.52       89.44      7.00 o 
  -5  -3   1       36.36       46.56      5.44 o 
  -4  -3   1      779.08      959.51     44.02 o 
  -3  -3   1      955.15      791.26     30.67 o 
  -2  -3   1     2044.39     1776.51    126.84 o 
  -1  -3   1      342.22      342.96     14.64 o 
   0  -3   1      272.21      263.18     11.35 o 
   1  -3   1      180.59      188.33     13.15 o 
   2  -3   1       63.15       38.53      2.38 o 
   3  -3   1      274.51      247.52     14.57 o 
   4  -3   1      241.67      247.11      9.30 o 
   5  -3   1       46.05       48.14      8.33 o 
   6  -3   1       62.13       67.24      7.77 o 
   7  -3   1        5.74        0.84      4.93 o 
   8  -3   1        0.43        3.02      4.93 o 
   9  -3   1      159.59      148.55     20.70 o 
  -9  -2   1       32.62        7.96      5.40 o 
  -8  -2   1        3.45       -3.54      3.79 o 
  -7  -2   1        0.01       -0.31      3.44 o 
  -6  -2   1        0.38       -2.75      3.02 o 
  -5  -2   1      142.48      156.47      7.34 o 
  -4  -2   1      259.34      231.21     14.70 o 
  -3  -2   1      433.56      445.44     19.09 o 
  -2  -2   1     4019.18     4176.44    146.75 o 
  -1  -2   1     5058.35     5092.87    157.01 o 
   0  -2   1      283.32      264.85     11.02 o 
   1  -2   1      843.79      906.51     36.34 o 
   2  -2   1       47.75       78.05      3.87 o 
   3  -2   1      783.79      920.04     29.29 o 
   5  -2   1       15.07        6.51      6.57 o 
   6  -2   1       96.94      107.49      9.35 o 
   7  -2   1        0.71       -4.49      4.49 o 
   8  -2   1       18.35       22.04      5.19 o 
   9  -2   1        6.46       12.20      4.79 o 
  -9  -1   1       56.67       44.51      6.61 o 
  -8  -1   1        7.57        5.95      3.79 o 
  -7  -1   1       55.99       59.05      5.21 o 
  -6  -1   1      587.58      687.80     26.68 o 
  -5  -1   1       92.62      103.54      5.70 o 
  -4  -1   1      348.87      354.48     12.08 o 
  -3  -1   1      149.76      178.90      6.51 o 
  -2  -1   1      463.31      525.60     14.20 o 
   0  -1   1      523.83      454.03     26.17 o 
   1  -1   1    11393.54    12801.42    506.22 o 
   2  -1   1      230.73      271.07      9.91 o 
   3  -1   1        2.25        2.81      1.11 o 
   5  -1   1     1033.55      940.80     46.27 o 
   6  -1   1       59.78       60.12      6.74 o 
   7  -1   1        0.71       -2.18      6.14 o 
   8  -1   1        0.06       -3.59      3.59 o 
   9  -1   1       46.07       43.57      5.93 o 
  -9   0   1       10.76        8.36      4.72 o 
  -8   0   1       36.86       12.00      7.15 o 
  -7   0   1       26.16       28.83      4.24 o 
  -6   0   1        7.23        5.92      4.93 o 
  -5   0   1        1.59       -1.37      2.14 o 
  -4   0   1      262.61      272.74      8.17 o 
  -3   0   1     2765.31     2757.05     72.31 o 
  -2   0   1     1776.93     1888.30     49.65 o 
  -1   0   1      295.25      282.14      9.10 o 
   0   0   1        8.34        9.48      0.52 o 
   1   0   1      397.96      464.00     18.69 o 
   2   0   1     1770.13     1838.22    103.86 o 
   3   0   1       20.20       24.56      2.53 o 
   5   0   1      380.86      405.25     18.53 o 
   6   0   1       10.94       13.83      4.25 o 
   7   0   1        4.03        4.70      4.06 o 
   8   0   1       41.21       52.07      7.01 o 
   9   0   1       48.34       44.78      5.67 o 
  -9   1   1       57.25       69.33      7.82 o 
  -8   1   1       65.29       56.52      6.89 o 
  -7   1   1      127.24      128.93      8.48 o 
  -6   1   1      270.72      263.12     14.73 o 
  -5   1   1        1.61        1.33      2.28 o 
  -4   1   1       40.05       32.20      2.65 o 
  -3   1   1     3042.27     3168.96     83.19 o 
  -2   1   1     4651.07     5292.13    138.29 o 
  -1   1   1      489.19      533.62     14.22 o 
   0   1   1      355.23      296.86     21.45 o 
   1   1   1     7796.70     7627.26    427.18 o 
   2   1   1       79.68       40.47      4.05 o 
   3   1   1       22.52       28.39      2.81 o 
   4   1   1       96.02       86.33      7.69 o 
   5   1   1       69.79       79.99      8.23 o 
   6   1   1       31.12       39.39      6.20 o 
   7   1   1        6.33       10.79      4.86 o 
   8   1   1       77.41       55.30      9.58 o 
  -9   2   1        0.39        2.16      3.75 o 
  -8   2   1       32.65       37.90      6.52 o 
  -7   2   1      466.79      535.90     32.64 o 
  -6   2   1      757.57      826.45     47.34 o 
  -5   2   1      824.51      764.71     24.53 o 
  -4   2   1      347.72      258.44     15.38 o 
  -3   2   1     1769.90     1799.87     47.88 o 
  -2   2   1     2073.93     2270.12     59.91 o 
  -1   2   1      653.36      760.34     24.01 o 
   0   2   1      158.82      117.34      8.71 o 
   1   2   1     2107.41     2142.53    124.16 o 
   2   2   1       15.03       15.82      3.64 o 
   3   2   1      288.65      297.69     19.56 o 
   4   2   1      625.15      680.77     58.41 o 
   5   2   1      628.58      769.19     30.47 o 
   6   2   1        2.58        1.75      4.45 o 
   7   2   1        8.21       17.80      5.67 o 
   8   2   1        1.15        5.68      4.01 o 
  -9   3   1       34.88       25.20      4.74 o 
  -8   3   1       10.62       15.44      5.80 o 
  -7   3   1        7.67        8.10     12.34 o 
  -6   3   1       99.57       97.25     10.93 o 
  -5   3   1      359.54      347.38     23.79 o 
  -4   3   1      110.39      107.95     11.13 o 
  -3   3   1     1236.46     1227.69     50.78 o 
  -2   3   1      131.93       96.88      4.19 o 
  -1   3   1       49.53       67.18      3.15 o 
   0   3   1        2.77        5.86      1.51 o 
   1   3   1     1222.17     1184.50     87.14 o 
   2   3   1       58.91       70.26      4.23 o 
   3   3   1       36.75       53.13     22.86 o 
   4   3   1      505.69      591.14     23.70 o 
   5   3   1       14.30       16.32      4.64 o 
   6   3   1        7.86        7.17      4.56 o 
   7   3   1        3.67        6.74      5.26 o 
   8   3   1       22.65       21.86      3.87 o 
  -9   4   1        7.22        6.74      4.15 o 
  -8   4   1        0.88        0.96      5.23 o 
  -7   4   1        0.74       36.01     15.11 o 
  -6   4   1        6.32        8.80      4.42 o 
  -5   4   1       29.92       28.70      7.35 o 
  -4   4   1      683.86      599.81     23.96 o 
  -2   4   1       32.35       21.99      4.32 o 
  -1   4   1        7.36        7.64      1.49 o 
   0   4   1        1.62        3.59      1.35 o 
   1   4   1     1798.72     1537.21     83.43 o 
   2   4   1       51.88       51.06      4.47 o 
   3   4   1       14.52       15.79      3.01 o 
   4   4   1        0.31       -1.28      2.97 o 
   5   4   1       78.95      101.22      8.52 o 
   6   4   1       21.72       15.54      5.80 o 
   7   4   1        7.60       10.07      3.54 o 
  -9   5   1        0.44        0.15      3.48 o 
  -8   5   1        1.82       -1.47      5.80 o 
  -7   5   1       68.64       90.72      9.48 o 
  -6   5   1      309.74      292.84     19.96 o 
  -5   5   1       86.98       89.21      7.39 o 
  -4   5   1       38.30       38.88      5.24 o 
  -3   5   1      270.12      295.25     13.59 o 
  -2   5   1       12.63       19.68      4.05 o 
  -1   5   1       19.75       35.17      4.38 o 
   0   5   1       59.07       46.87      5.40 o 
   1   5   1      114.49       96.23      5.39 o 
   2   5   1        0.42       -1.67      2.55 o 
   3   5   1       98.64      113.41      7.74 o 
   4   5   1      290.52      319.70     15.01 o 
   5   5   1        9.45       11.66      4.00 o 
   6   5   1       28.10       22.08      4.41 o 
   7   5   1       13.69       11.02      2.80 o 
  -8   6   1       39.37       48.41     11.74 o 
  -7   6   1       90.54      103.19     18.88 o 
  -6   6   1        7.44        5.35      4.72 o 
  -5   6   1       10.26        4.93      4.57 o 
  -4   6   1       39.99       37.35      7.62 o 
  -3   6   1      104.28      122.52      8.68 o 
  -2   6   1        1.12       -1.10      3.88 o 
  -1   6   1      193.97      205.52      9.08 o 
   0   6   1       72.93       71.37      3.96 o 
   1   6   1       38.83       38.69      3.10 o 
   2   6   1       38.69       42.58      4.21 o 
   3   6   1       16.31        8.92      3.82 o 
   4   6   1      308.16      329.11     25.34 o 
   5   6   1       12.75       14.01      4.17 o 
   6   6   1        0.48       -4.46      4.46 o 
  -8   7   1       16.89       16.18      6.27 o 
  -7   7   1        0.73       -2.13      8.16 o 
  -6   7   1        0.74       -4.10      4.10 o 
  -5   7   1       49.66       38.29     17.90 o 
  -4   7   1      160.41      167.67     10.81 o 
  -3   7   1       85.58       86.68      7.74 o 
  -2   7   1       13.81       15.44      4.80 o 
  -1   7   1       50.98       59.32      6.15 o 
   0   7   1      224.05      246.64     12.52 o 
   1   7   1       41.03       36.30      4.06 o 
   2   7   1        0.38        0.19      2.78 o 
   3   7   1       14.27       17.38      3.17 o 
   4   7   1        0.20        0.64      3.28 o 
   5   7   1        2.95        3.66      2.58 o 
  -7   8   1        6.86       12.41      6.47 o 
  -6   8   1       25.86       28.83      6.74 o 
  -5   8   1       22.80       27.63      5.53 o 
  -4   8   1       97.18      101.55      8.30 o 
  -3   8   1       11.75       11.52      8.23 o 
  -2   8   1        3.45        4.00      4.77 o 
  -1   8   1      111.20      135.27      9.48 o 
   0   8   1       55.21       76.36      9.64 o 
   1   8   1        0.22        1.34      4.57 o 
   2   8   1        8.25        2.98      4.67 o 
   3   8   1        0.52       -1.37      3.12 o 
   4   8   1       48.89       47.02      4.66 o 
   5   8   1        0.07        0.00      4.72 o 
  -6   9   1       25.28       22.29      4.21 o 
  -5   9   1        9.07       15.14     11.67 o 
  -4   9   1        2.06        4.76      4.53 o 
  -3   9   1       62.78       78.40     16.39 o 
  -2   9   1       17.64       20.53      5.24 o 
  -1   9   1      103.44      107.74      8.61 o 
   0   9   1       20.89       16.15      6.00 o 
   1   9   1        0.10       -3.06      4.33 o 
   2   9   1        1.96        1.94      3.65 o 
   3   9   1       13.40        9.99      3.84 o 
  -5  10   1       30.68       31.12      3.99 o 
  -4  10   1       60.94       60.00      5.77 o 
  -3  10   1       21.32       20.19      4.85 o 
  -2  10   1        4.73        5.25      4.15 o 
  -1  10   1        0.27        0.61      5.46 o 
   0  10   1        7.41       -0.13      4.99 o 
   1  10   1        1.36       -0.49      3.43 o 
   2  10   1        9.99        5.42      5.67 o 
  -2  11   1        0.47        5.00      3.30 o 
  -1  11   1        5.35        4.26      4.45 o 
  -1 -11   2        9.17       -4.18      4.18 o 
   0 -11   2        2.37       -2.83      4.86 o 
   1 -11   2        9.59       12.00      5.67 o 
   2 -11   2       20.14       14.70      5.93 o 
   3 -11   2        2.39       -5.26      5.26 o 
  -3 -10   2       30.20       27.35      3.66 o 
  -2 -10   2       22.79       25.74      3.86 o 
  -1 -10   2        4.38        2.93      3.69 o 
   0 -10   2        0.03        0.04      3.51 o 
   1 -10   2        2.08        1.11      3.69 o 
   2 -10   2       79.26       83.66      6.64 o 
   3 -10   2        1.38       -1.62      6.74 o 
   4 -10   2       40.46       29.81      7.28 o 
   5 -10   2       34.79       18.21      5.67 o 
  -5  -9   2        7.80        8.17      3.57 o 
  -4  -9   2        0.05        1.83      3.24 o 
  -3  -9   2        0.08        3.59      5.33 o 
  -2  -9   2        4.16        1.19      3.86 o 
  -1  -9   2        0.81       -3.95      3.95 o 
   0  -9   2       38.00       35.47      5.34 o 
   1  -9   2       25.49       30.70      5.24 o 
   2  -9   2       17.25       19.71      4.57 o 
   3  -9   2       23.39       19.86      4.60 o 
   4  -9   2       44.62       32.15      4.69 o 
   5  -9   2       46.73       33.59      7.82 o 
   6  -9   2        0.50       -3.91      3.91 o 
  -6  -8   2       29.36       24.43      3.29 o 
  -5  -8   2       25.96       20.03      7.01 o 
  -4  -8   2        0.06       -3.26      3.26 o 
  -3  -8   2       21.68       26.17      4.30 o 
  -2  -8   2       64.83       61.38      9.41 o 
  -1  -8   2      272.19      282.53     12.99 o 
   0  -8   2      137.00      144.62      9.19 o 
   1  -8   2      190.92      201.02     13.47 o 
   2  -8   2        3.84        5.11      4.04 o 
   3  -8   2      106.99      122.62      7.62 o 
   4  -8   2       25.51       31.14      4.51 o 
   5  -8   2        8.19       11.06      7.01 o 
   6  -8   2       18.80        9.31      6.34 o 
   7  -8   2       21.93        7.01      4.45 o 
  -7  -7   2        0.43       -0.40      4.05 o 
  -6  -7   2       14.54        7.96      3.70 o 
  -5  -7   2        0.62        3.58      4.00 o 
  -4  -7   2       66.44       68.57      6.01 o 
  -3  -7   2      703.04      759.61     25.73 o 
  -2  -7   2       69.53       71.81      5.25 o 
  -1  -7   2       23.34       27.58      3.75 o 
   0  -7   2      100.59      105.57      6.59 o 
   1  -7   2      188.26      192.28      7.77 o 
   2  -7   2       48.86       55.13      5.16 o 
   3  -7   2       69.66       79.27      7.54 o 
   4  -7   2      100.87       99.11      7.84 o 
   5  -7   2        0.79       -1.29      3.45 o 
   6  -7   2       22.75       29.95      4.91 o 
   7  -7   2       39.62       31.70      5.15 o 
  -7  -6   2       17.94        9.42      3.52 o 
  -6  -6   2        9.97       16.47      5.83 o 
  -5  -6   2        0.14        2.29      3.99 o 
  -4  -6   2        7.75       11.72      4.48 o 
  -3  -6   2      262.61      291.37     11.78 o 
  -2  -6   2       59.94       69.87      7.44 o 
  -1  -6   2       48.45       52.19      3.89 o 
   0  -6   2      354.68      354.97     14.85 o 
   1  -6   2      212.27      206.16      7.59 o 
   2  -6   2       62.70       66.19      4.92 o 
   3  -6   2        0.22        2.32      3.58 o 
   4  -6   2       77.61       94.51      6.03 o 
   5  -6   2       78.28       75.54      5.92 o 
   6  -6   2       52.88       75.86     11.24 o 
   7  -6   2      270.76      280.33     22.66 o 
   8  -6   2        0.62       -2.16      3.19 o 
  -8  -5   2        5.83        6.34      3.34 o 
  -7  -5   2       33.49       31.59      6.27 o 
  -6  -5   2       45.05       41.82      5.41 o 
  -5  -5   2        0.09       -1.61      3.85 o 
  -4  -5   2        1.03        0.44      3.45 o 
  -3  -5   2      189.13      215.69      9.22 o 
  -2  -5   2        5.60        7.83      2.69 o 
  -1  -5   2      441.02      295.13     20.91 o 
   2  -5   2      254.53      212.64     10.39 o 
   3  -5   2      168.93      154.64      6.51 o 
   4  -5   2      413.38      385.43     12.80 o 
   5  -5   2      206.09      205.37     10.72 o 
   6  -5   2       18.88       26.92      5.36 o 
   7  -5   2        6.55       12.05      7.01 o 
   8  -5   2        9.42       11.81      4.21 o 
  -8  -4   2        8.64        8.06      4.96 o 
  -7  -4   2        5.15        5.50      4.78 o 
  -6  -4   2        0.01        2.86      4.34 o 
  -5  -4   2       29.87       34.65      5.40 o 
  -4  -4   2      113.44      129.62     10.45 o 
  -3  -4   2      895.17     1075.19     40.55 o 
  -2  -4   2      294.84      288.79     17.27 o 
  -1  -4   2      206.62      179.53     12.11 o 
   0  -4   2       15.12       15.20      2.53 o 
   1  -4   2      770.53      749.22     30.71 o 
   2  -4   2       83.37       92.53      7.69 o 
   3  -4   2       88.87       72.14     15.65 o 
   4  -4   2      375.39      368.96     13.23 o 
   5  -4   2       48.20       64.33      8.33 o 
   6  -4   2       73.21       86.90      7.33 o 
   7  -4   2       33.36       46.80      7.24 o 
   8  -4   2        2.18        8.94      4.32 o 
  -9  -3   2        5.24        5.02      5.67 o 
  -8  -3   2        4.18        2.39      6.20 o 
  -7  -3   2       54.70       52.38      5.27 o 
  -6  -3   2        3.00        0.75      3.23 o 
  -5  -3   2      122.87      150.13      7.18 o 
  -4  -3   2      409.00      495.94     20.11 o 
  -3  -3   2        4.69        4.21      1.57 o 
  -2  -3   2        0.16        4.20      3.63 o 
  -1  -3   2       52.69       44.68      2.47 o 
   0  -3   2      427.07      371.02     13.25 o 
   1  -3   2      193.89      217.30     13.22 o 
   2  -3   2      576.79      605.54     22.34 o 
   3  -3   2       76.47       67.44      5.93 o 
   4  -3   2       59.31       57.97      6.53 o 
   5  -3   2       14.41       19.08      4.02 o 
   6  -3   2      179.06      211.92     10.50 o 
   7  -3   2       92.96      115.56     10.40 o 
   8  -3   2       21.91       24.18      5.39 o 
   9  -3   2        4.30        1.08      3.51 o 
  -9  -2   2        0.65       -1.89      4.99 o 
  -8  -2   2       15.28        8.85      3.62 o 
  -7  -2   2       71.80       75.37      8.19 o 
  -6  -2   2       23.58       28.12      3.71 o 
  -5  -2   2       39.26       39.05      3.58 o 
  -4  -2   2      270.31      256.92     11.33 o 
  -3  -2   2      180.99      173.59      5.56 o 
  -2  -2   2      378.08      410.03     13.61 o 
  -1  -2   2     1316.37     1263.90     34.51 o 
   0  -2   2     7081.01     6574.47    367.97 o 
   1  -2   2     3276.15     3891.19    218.11 o 
   2  -2   2      939.69      965.47     30.43 o 
   3  -2   2      307.16      272.99     11.39 o 
   4  -2   2      159.65      119.42      6.32 o 
   5  -2   2      111.89      109.90      6.70 o 
   6  -2   2       26.75       27.95      5.55 o 
   7  -2   2      174.39      207.29     15.31 o 
   8  -2   2        2.44        2.16      3.99 o 
   9  -2   2        4.82        5.26      3.51 o 
  -9  -1   2       20.12       20.41      8.36 o 
  -8  -1   2      141.01      167.17      8.50 o 
  -7  -1   2        1.10       -1.16      3.09 o 
  -6  -1   2       18.20       23.08      3.49 o 
  -5  -1   2      143.27      147.42     10.11 o 
  -4  -1   2      179.55      147.94      5.07 o 
  -3  -1   2      353.20      341.55      9.74 o 
  -2  -1   2      163.43      195.24      5.69 o 
  -1  -1   2     3334.64     3534.53     92.70 o 
   0  -1   2     1089.31     1258.35     62.59 o 
   1  -1   2     1548.78     1744.21     98.06 o 
   2  -1   2     2465.11     2583.41     80.12 o 
   3  -1   2      716.29      709.50     41.41 o 
   4  -1   2      127.04      102.84      6.06 o 
   5  -1   2      166.28      163.74      9.88 o 
   6  -1   2       17.69       25.59      5.02 o 
   7  -1   2       42.46       42.26      6.16 o 
   8  -1   2        3.80        4.56      4.53 o 
   9  -1   2       34.15       27.38      4.59 o 
  -9   0   2       30.92       32.47      8.03 o 
  -8   0   2       17.39       12.21      3.65 o 
  -7   0   2        6.50        0.55      3.15 o 
  -6   0   2       43.43       50.96      4.26 o 
  -5   0   2      400.70      441.07     18.66 o 
  -4   0   2      251.75      221.16      6.92 o 
  -3   0   2     1312.15     1479.70     39.28 o 
  -2   0   2      362.94      415.75     13.48 o 
  -1   0   2     1281.67     1520.91     40.05 o 
   0   0   2       39.17       34.79      1.37 o 
   1   0   2     1263.87     1303.67     73.65 o 
   2   0   2        4.69        2.43      1.48 o 
   4   0   2       67.66       85.62     10.52 o 
   5   0   2       80.98       93.38      7.25 o 
   6   0   2      182.78      201.45     11.44 o 
   7   0   2       82.65       92.66     17.13 o 
   8   0   2        1.74        0.81      4.45 o 
  -9   1   2        0.04       -3.10      4.59 o 
  -8   1   2       97.99      113.53      7.50 o 
  -7   1   2        0.66        3.20      3.22 o 
  -6   1   2      271.63      293.77     11.33 o 
  -5   1   2     1230.26     1216.23     44.41 o 
  -4   1   2     1112.36     1036.65     28.19 o 
  -3   1   2     1124.26     1242.83     33.24 o 
  -2   1   2     5131.91     5576.80    172.15 o 
  -1   1   2     5260.70     5542.26    144.27 o 
   0   1   2       36.73       39.21      1.87 o 
   1   1   2       75.12       94.08      6.00 o 
   2   1   2        0.99        1.89      2.02 o 
   4   1   2       51.15       45.19      5.53 o 
   5   1   2      300.50      324.27     20.23 o 
   6   1   2      202.88      243.74     16.73 o 
   7   1   2        0.37       -0.57      3.73 o 
   8   1   2       16.26       12.52      7.69 o 
  -9   2   2       55.83       58.20      7.42 o 
  -8   2   2      331.18      402.15     31.43 o 
  -7   2   2       34.09       36.15      4.24 o 
  -6   2   2       43.90       52.17      4.32 o 
  -5   2   2      954.31      924.46     25.12 o 
  -4   2   2      259.27      223.24     15.24 o 
  -3   2   2      218.85      213.30      6.68 o 
  -2   2   2      389.35      323.46      9.25 o 
  -1   2   2      806.14      709.96     19.13 o 
   0   2   2        1.12        4.64      0.93 o 
   1   2   2      133.07      167.42      8.06 o 
   2   2   2     1029.91      978.41    109.12 o 
   3   2   2      780.98      729.46     40.47 o 
   4   2   2       19.98       21.58      4.32 o 
   5   2   2       23.38       14.84      4.86 o 
   6   2   2       13.01       16.05      5.26 o 
   7   2   2        1.25        1.09      3.96 o 
   8   2   2        0.09        2.45      3.47 o 
  -9   3   2       16.08        8.87      4.55 o 
  -8   3   2       13.10       18.86      7.96 o 
  -7   3   2        0.02        4.52      5.40 o 
  -6   3   2      160.17      141.17      6.47 o 
  -5   3   2     1487.09     1315.33     35.17 o 
  -4   3   2      283.85      226.47     15.51 o 
  -3   3   2      325.53      327.88     14.78 o 
  -2   3   2       39.23       41.37      2.79 o 
  -1   3   2      118.85      110.72      4.62 o 
   0   3   2       29.04       39.36      2.43 o 
   1   3   2      403.32      363.71     17.60 o 
   2   3   2     1668.55     1561.84     90.37 o 
   3   3   2       91.62       94.68      6.54 o 
   4   3   2       15.44       18.96      3.98 o 
   5   3   2      193.72      240.77     16.73 o 
   6   3   2       29.64       45.59      6.88 o 
   7   3   2        0.18       -3.41      3.59 o 
   8   3   2        1.24        0.00      3.51 o 
  -9   4   2       28.52       25.05      4.86 o 
  -8   4   2       79.89       73.72      8.71 o 
  -7   4   2       16.69       19.83      7.28 o 
  -6   4   2       22.10       18.60      4.64 o 
  -5   4   2      252.76      251.12      8.82 o 
  -4   4   2       64.18       58.18      5.51 o 
  -3   4   2        1.70        1.89      4.18 o 
  -2   4   2     1413.10     1245.54     72.70 o 
  -1   4   2      785.06      726.27     23.86 o 
   0   4   2      610.87      621.93     24.52 o 
   1   4   2       20.56       14.70      3.37 o 
   2   4   2      249.70      248.21     11.35 o 
   3   4   2       77.31       85.19      7.49 o 
   4   4   2       11.58       10.61      3.46 o 
   5   4   2      245.08      281.87     14.29 o 
   6   4   2        0.16        0.67      3.86 o 
   7   4   2        0.20       -2.29      3.23 o 
  -9   5   2        8.22        6.27      5.53 o 
  -8   5   2       15.19       18.35      6.49 o 
  -7   5   2        4.58        1.11      9.85 o 
  -6   5   2        6.87        2.77      4.61 o 
  -5   5   2       33.25       44.00      5.86 o 
  -4   5   2       46.80       54.77      4.05 o 
  -3   5   2      157.85      140.16      6.34 o 
  -2   5   2        2.21        1.62      2.47 o 
  -1   5   2        5.24        5.51      2.71 o 
   0   5   2      131.22      120.47      4.98 o 
   1   5   2       71.55       62.39      5.12 o 
   2   5   2      161.12      167.99      9.33 o 
   3   5   2       78.32       87.84      7.23 o 
   4   5   2       41.44       42.30      5.51 o 
   5   5   2       97.79       98.13      8.70 o 
   6   5   2        2.10       -1.40      4.18 o 
   7   5   2        2.12        0.67      5.67 o 
  -9   6   2       13.48        1.89      5.26 o 
  -8   6   2        2.58        4.14      5.12 o 
  -7   6   2        0.45       10.49     11.85 o 
  -6   6   2       60.48       68.86      7.34 o 
  -5   6   2      162.22      169.64     14.37 o 
  -4   6   2       45.86       62.07      6.96 o 
  -3   6   2      284.91      285.08      9.92 o 
  -2   6   2       17.53       19.25      3.20 o 
  -1   6   2       42.77       44.60      3.69 o 
   0   6   2        0.80        0.07      2.13 o 
   1   6   2      293.35      322.86     16.56 o 
   2   6   2       23.91       26.41      6.46 o 
   3   6   2       86.01      105.60      8.23 o 
   4   6   2       17.44       17.58      3.71 o 
   5   6   2        1.01       -1.67      3.22 o 
   6   6   2        2.75       10.27      4.85 o 
  -8   7   2        3.55       -2.34      4.05 o 
  -7   7   2       32.07       35.22      6.64 o 
  -6   7   2      141.27      149.08     10.58 o 
  -5   7   2       28.09       34.24      6.10 o 
  -4   7   2       46.16       52.06      7.05 o 
  -3   7   2        1.01        0.20      4.91 o 
  -2   7   2       76.94       89.69      6.28 o 
  -1   7   2       68.08       85.91      5.09 o 
   0   7   2       83.47       87.09      5.12 o 
   1   7   2       11.12       11.19      3.39 o 
   2   7   2       20.65       21.25      3.60 o 
   3   7   2       12.66        7.38      2.75 o 
   4   7   2       65.03       65.77      8.92 o 
   5   7   2       33.76       20.09      3.26 o 
  -7   8   2       14.37       13.49      6.47 o 
  -6   8   2       35.10       25.76      5.65 o 
  -5   8   2        0.41       -1.21      4.41 o 
  -4   8   2       10.79       12.62      5.17 o 
  -3   8   2      146.73      158.93     10.68 o 
  -2   8   2       62.42       67.04      7.28 o 
  -1   8   2        0.70       -3.32      4.72 o 
   0   8   2       11.64        9.24      3.96 o 
   1   8   2      126.58      115.27      7.38 o 
   2   8   2       25.65       24.37      4.13 o 
   3   8   2       11.17        5.13      3.12 o 
   4   8   2       34.63       23.60      3.71 o 
  -6   9   2        0.60        7.25      3.72 o 
  -5   9   2        0.06        2.26      3.88 o 
  -4   9   2        0.91       -4.43      7.62 o 
  -3   9   2       89.31       89.14      9.91 o 
  -2   9   2        2.82        0.71      4.76 o 
  -1   9   2       67.25       65.56      7.08 o 
   0   9   2       27.47       24.24      5.43 o 
   1   9   2       52.22       45.04     12.14 o 
   2   9   2        1.89        3.01      3.53 o 
   3   9   2        2.13        2.29      5.40 o 
  -5  10   2        0.02        1.62      3.05 o 
  -4  10   2        0.23        3.62      3.66 o 
  -3  10   2        6.41        7.04      3.95 o 
  -2  10   2        0.51       -3.72      3.72 o 
  -1  10   2       22.28       15.88      5.33 o 
   0  10   2       14.26       12.37      3.96 o 
   1  10   2       20.26       12.26      3.49 o 
  -1 -11   3        0.80       -2.97      4.45 o 
   0 -11   3        1.27       -4.72      5.13 o 
   1 -11   3        1.26        8.09      5.26 o 
   2 -11   3       15.60       19.69      5.40 o 
  -3 -10   3        1.23        4.93      2.69 o 
  -2 -10   3        8.49       11.13      3.44 o 
  -1 -10   3        1.39        7.84      3.84 o 
   0 -10   3       17.46       20.83      4.04 o 
   1 -10   3        0.14       -5.93      5.93 o 
   2 -10   3        0.26        0.13      6.34 o 
   3 -10   3        7.61       14.84      6.61 o 
   4 -10   3        0.51        0.81      5.53 o 
  -5  -9   3        0.08        5.34      4.25 o 
  -4  -9   3        2.28        5.88      7.90 o 
  -3  -9   3        1.71        2.18      3.58 o 
  -2  -9   3       37.88       33.94      6.09 o 
  -1  -9   3       14.40       14.39      4.00 o 
   0  -9   3        0.00       -0.26      3.67 o 
   1  -9   3       34.09       29.19      8.63 o 
   2  -9   3       21.54       18.94      3.74 o 
   3  -9   3       16.19        9.75      5.29 o 
   4  -9   3        0.31       -0.67      6.74 o 
   5  -9   3       21.64       12.41      6.47 o 
  -6  -8   3        1.42       -0.31      2.75 o 
  -5  -8   3        3.03        6.44      3.43 o 
  -4  -8   3       14.77       14.28      3.98 o 
  -3  -8   3      138.07      152.32     19.66 o 
  -2  -8   3       27.62       29.70      4.19 o 
  -1  -8   3        2.13        0.97      3.30 o 
   0  -8   3       17.74       17.53      3.85 o 
   1  -8   3       37.15       34.88      4.66 o 
   2  -8   3       13.82       12.52      3.94 o 
   3  -8   3       46.03       42.43      4.92 o 
   4  -8   3        0.18       -2.85      5.29 o 
   5  -8   3        1.36       -2.44      4.59 o 
   6  -8   3       22.39       18.45      4.10 o 
  -7  -7   3        1.50       -0.56      2.68 o 
  -6  -7   3       18.22       20.79      4.09 o 
  -5  -7   3       21.67       23.80      4.46 o 
  -4  -7   3        0.79        0.13      5.11 o 
  -3  -7   3      191.74      203.13      8.79 o 
  -2  -7   3       34.74       37.65      4.16 o 
  -1  -7   3        8.48        9.33      3.38 o 
   0  -7   3       94.52       98.40      5.61 o 
   1  -7   3      227.18      252.90      9.58 o 
   2  -7   3        0.21       -1.70      3.50 o 
   3  -7   3        1.58        1.27      3.97 o 
   4  -7   3        9.02        8.40      4.31 o 
   5  -7   3       49.89       49.47      5.83 o 
   6  -7   3       34.55       33.75      5.44 o 
   7  -7   3       17.41       13.89      3.95 o 
  -7  -6   3       40.51       39.44      5.93 o 
  -6  -6   3       45.60       48.10      5.46 o 
  -5  -6   3      162.91      170.31     12.86 o 
  -4  -6   3      155.10      177.12      8.59 o 
  -3  -6   3      159.73      179.33      7.84 o 
  -2  -6   3      449.55      476.21     14.78 o 
  -1  -6   3      169.90      167.56      6.82 o 
   0  -6   3      124.29      132.93      5.77 o 
   1  -6   3        4.34        2.02      3.33 o 
   2  -6   3       23.88       24.89      3.43 o 
   3  -6   3        0.41       -0.89      4.83 o 
   4  -6   3      265.26      265.69     10.16 o 
   5  -6   3      282.13      267.06     15.58 o 
   6  -6   3       25.16       34.09      7.65 o 
   7  -6   3        0.08       -1.09      4.37 o 
   8  -6   3       13.60        8.63      4.59 o 
  -8  -5   3        4.94        1.74      3.90 o 
  -7  -5   3       28.09       21.43      4.71 o 
  -6  -5   3       44.69       51.13      5.42 o 
  -5  -5   3       96.62      123.20     12.26 o 
  -4  -5   3        0.72        5.73      3.15 o 
  -3  -5   3      318.67      343.38     11.27 o 
  -2  -5   3      124.06      122.34      7.65 o 
  -1  -5   3       48.54       43.41      6.88 o 
   1  -5   3      382.89      343.69     22.66 o 
   2  -5   3      730.22      589.77     46.33 o 
   3  -5   3       10.16        8.03      2.97 o 
   4  -5   3        0.18       -1.10      3.99 o 
   5  -5   3      106.00      117.96      8.85 o 
   6  -5   3        6.57        8.21      4.58 o 
   7  -5   3       12.28       16.74      5.53 o 
   8  -5   3       16.50       15.62      4.05 o 
  -8  -4   3        0.25       -0.02      3.41 o 
  -7  -4   3       26.03       28.11      9.17 o 
  -6  -4   3       98.00      105.62      8.31 o 
  -5  -4   3       75.29       90.65      9.64 o 
  -4  -4   3       14.60       16.24      3.43 o 
  -3  -4   3      515.04      593.38     19.55 o 
  -1  -4   3        3.53        2.46      1.86 o 
   0  -4   3      200.78      170.23     11.47 o 
   1  -4   3      821.57      696.69     40.47 o 
   3  -4   3      275.17      287.54     20.37 o 
   4  -4   3      191.91      214.34     12.11 o 
   5  -4   3      107.74      126.40      8.20 o 
   6  -4   3        3.34        5.11      4.49 o 
   7  -4   3        3.15        6.65      5.19 o 
   8  -4   3        5.82        4.31      3.91 o 
  -9  -3   3        9.57        5.34      4.43 o 
  -8  -3   3        5.73        1.35      4.33 o 
  -7  -3   3      138.48      157.92     10.04 o 
  -6  -3   3      133.36      141.35      8.99 o 
  -5  -3   3       13.48       20.13      3.85 o 
  -4  -3   3       63.02       69.43      5.24 o 
  -3  -3   3      330.33      240.10     14.57 o 
  -2  -3   3      504.02      477.70     18.05 o 
  -1  -3   3      169.13      158.49     10.66 o 
   1  -3   3       59.21       64.48      4.72 o 
   2  -3   3      487.82      619.53     36.01 o 
   3  -3   3      437.55      415.16     33.38 o 
   4  -3   3      216.43      206.65      9.25 o 
   5  -3   3      244.43      268.23     11.67 o 
   6  -3   3       57.14       52.41      7.08 o 
   7  -3   3        1.38       -0.53      8.97 o 
   8  -3   3        0.65        6.81      4.08 o 
  -9  -2   3       13.28        5.67      5.13 o 
  -8  -2   3        8.02        5.53      4.67 o 
  -7  -2   3       78.72       84.04      5.97 o 
  -6  -2   3       81.36       86.35      5.57 o 
  -5  -2   3        1.31        3.92      2.26 o 
  -3  -2   3      572.40      499.32     14.03 o 
  -2  -2   3      403.45      436.23     12.16 o 
  -1  -2   3      189.76      209.90      8.63 o 
   0  -2   3      720.07      647.18     33.59 o 
   2  -2   3       24.06       21.26      3.44 o 
   4  -2   3      582.44      552.93     19.56 o 
   5  -2   3       31.05       41.18      4.60 o 
   6  -2   3       47.82       61.51      7.28 o 
   7  -2   3        5.90        8.40      4.88 o 
   8  -2   3       65.49       80.96     13.42 o 
  -9  -1   3        0.06        5.26      5.13 o 
  -8  -1   3        2.70        1.35      3.08 o 
  -7  -1   3      163.92      182.82      8.63 o 
  -6  -1   3       25.95       25.97      3.33 o 
  -5  -1   3       56.45       50.86      8.23 o 
  -4  -1   3      255.57      246.52     10.84 o 
  -3  -1   3      254.98      253.82      7.55 o 
  -2  -1   3        5.45        5.92      0.82 o 
  -1  -1   3     1326.38     1466.37     43.78 o 
   0  -1   3     2176.69     2147.11    106.16 o 
   1  -1   3     5811.95     6145.13    225.75 o 
   2  -1   3       11.33        9.85      2.16 o 
   4  -1   3      179.17      159.97      7.44 o 
   5  -1   3       16.40       16.13      3.75 o 
   6  -1   3       73.32       75.12     11.13 o 
   7  -1   3        2.90        7.21      4.64 o 
   8  -1   3       16.03       19.29      5.13 o 
  -9   0   3        8.48        5.49      5.13 o 
  -8   0   3       80.11       76.08     12.56 o 
  -7   0   3      558.36      643.80     21.79 o 
  -6   0   3        0.85        2.81      2.66 o 
  -5   0   3        4.43        2.48      2.15 o 
  -4   0   3       57.36       55.30      3.31 o 
  -3   0   3      123.79      126.76      4.30 o 
  -2   0   3      253.31      262.20      9.68 o 
  -1   0   3      697.36      785.69     25.97 o 
   0   0   3     2300.93     2247.46     66.36 o 
   1   0   3       16.54       17.94      2.29 o 
   2   0   3      764.37      672.68     39.12 o 
   4   0   3     1118.11     1132.69     85.05 o 
   5   0   3       10.34       10.78      3.85 o 
   6   0   3        7.09        8.12      3.76 o 
   7   0   3        0.02       -3.21      3.89 o 
   8   0   3       15.49        8.50      4.45 o 
  -9   1   3        0.27        1.16      3.38 o 
  -8   1   3       45.57       40.63      4.74 o 
  -7   1   3      124.33      145.54      7.74 o 
  -6   1   3       35.37       37.12      3.89 o 
  -5   1   3       31.89       46.92      3.22 o 
  -4   1   3      267.78      271.19     12.68 o 
  -3   1   3      258.14      241.90      7.35 o 
  -2   1   3       29.93       46.99      2.05 o 
  -1   1   3        9.76       16.32      1.31 o 
   0   1   3     4157.04     4187.40    123.61 o 
   1   1   3       86.31       74.69      4.29 o 
   2   1   3        0.14       -0.40      2.16 o 
   3   1   3      426.04      341.40     20.10 o 
   4   1   3      137.06      155.89      8.47 o 
   5   1   3       13.43       13.76      4.59 o 
   6   1   3        0.05        0.74      5.80 o 
   7   1   3      114.85      151.79     16.59 o 
   8   1   3       62.25       76.75      7.96 o 
  -9   2   3        0.07        3.48      3.70 o 
  -8   2   3        0.32        3.22      3.62 o 
  -7   2   3        2.37        0.39      3.43 o 
  -6   2   3       41.14       42.26      3.62 o 
  -5   2   3      775.04      699.28     19.44 o 
  -4   2   3     1606.40     1440.45     83.36 o 
  -3   2   3       17.17       27.99      2.30 o 
  -2   2   3       86.45       94.83      4.10 o 
  -1   2   3      685.62      669.37     18.12 o 
   0   2   3     1374.80     1407.20     54.02 o 
   1   2   3      461.92      467.19     34.53 o 
   3   2   3      173.17      173.87     11.87 o 
   4   2   3       77.86       93.48      8.77 o 
   5   2   3        3.49       13.76      4.86 o 
   6   2   3       15.77       10.77      4.65 o 
   7   2   3       14.20       18.11      4.92 o 
   8   2   3        8.79        5.53      3.51 o 
  -9   3   3      137.56      119.55      9.75 o 
  -8   3   3       70.64       79.97     13.35 o 
  -7   3   3     1217.86     1269.09     41.89 o 
  -6   3   3       94.01       89.26      5.16 o 
  -5   3   3      208.11      190.50      7.20 o 
  -4   3   3      201.44      189.23      6.72 o 
  -3   3   3     1131.13     1050.35     43.44 o 
  -2   3   3      529.02      526.22     17.67 o 
  -1   3   3      268.78      207.22      7.66 o 
   0   3   3     1033.82     1011.43     38.56 o 
   1   3   3     1173.90     1145.32     67.31 o 
   2   3   3      139.17      168.07     11.47 o 
   3   3   3      385.91      442.97     26.17 o 
   4   3   3      184.36      217.17     15.24 o 
   5   3   3        0.67       -0.31      3.83 o 
   6   3   3        7.42        9.19      4.56 o 
   7   3   3       57.84       51.21      5.31 o 
  -9   4   3        0.51        1.03      4.68 o 
  -8   4   3        9.66        9.50      4.19 o 
  -7   4   3       71.14       81.43      6.48 o 
  -6   4   3        0.73        0.95      3.03 o 
  -5   4   3        4.93        2.74      2.78 o 
  -4   4   3      360.33      308.16     10.13 o 
  -3   4   3      767.03      659.17     18.55 o 
  -2   4   3       32.76       37.50      6.61 o 
  -1   4   3       46.91       55.30      6.74 o 
   0   4   3        3.68        2.30      2.23 o 
   1   4   3        4.39        6.40      5.24 o 
   2   4   3      244.65      221.87     31.63 o 
   3   4   3      145.06      154.85     11.74 o 
   4   4   3       36.98       45.46      6.47 o 
   5   4   3       87.44       87.79     15.17 o 
   6   4   3       15.83       17.58      4.35 o 
   7   4   3       36.43       33.13      3.96 o 
  -9   5   3        0.92        4.96      3.69 o 
  -8   5   3       11.90       17.88      9.44 o 
  -7   5   3      241.97      235.29     10.86 o 
  -6   5   3      406.80      402.52     13.41 o 
  -5   5   3        2.18        2.04      3.28 o 
  -4   5   3      100.62      102.83      6.22 o 
  -3   5   3       81.82       90.73      5.27 o 
  -2   5   3      391.35      378.49     11.84 o 
  -1   5   3      109.30       86.51      4.56 o 
   0   5   3     1227.00     1206.64     36.74 o 
   1   5   3       10.72       11.29      3.04 o 
   2   5   3      175.47      188.76      8.63 o 
   3   5   3        0.90       -0.79      4.10 o 
   4   5   3        1.13        1.95      3.45 o 
   5   5   3       28.45       38.24      8.09 o 
   6   5   3       19.40       14.32      4.32 o 
  -9   6   3        3.28        3.24      4.86 o 
  -8   6   3       67.02       59.30     20.44 o 
  -7   6   3       80.96      101.20      9.15 o 
  -6   6   3       16.75       19.04      5.00 o 
  -5   6   3       50.93       63.13      5.47 o 
  -4   6   3      533.32      529.95     27.65 o 
  -3   6   3      203.42      205.85      8.43 o 
  -2   6   3      167.19      174.92      7.41 o 
  -1   6   3      146.28      144.52      8.00 o 
   0   6   3       60.99       73.52      5.19 o 
   1   6   3       21.84       17.44      4.17 o 
   2   6   3        4.25       -0.01      2.26 o 
   3   6   3        0.73        1.01      2.60 o 
   4   6   3        6.14       10.16      3.41 o 
   5   6   3        9.16        6.52      2.88 o 
   6   6   3        0.46        2.56      2.29 o 
  -8   7   3       15.48        7.32      4.21 o 
  -7   7   3        3.18       -0.20      4.94 o 
  -6   7   3       18.37       20.62      6.34 o 
  -5   7   3      430.99      402.68     42.69 o 
  -4   7   3      689.84      671.32     58.72 o 
  -3   7   3       20.29       17.84      3.83 o 
  -2   7   3      374.57      414.00     13.47 o 
  -1   7   3       88.07       98.90      6.79 o 
   0   7   3      106.49      124.78      7.19 o 
   1   7   3      232.59      260.49     20.89 o 
   2   7   3       32.82       33.21      4.45 o 
   3   7   3       26.00       30.63      5.63 o 
   4   7   3        4.04        5.70      2.15 o 
   5   7   3        5.59       -0.27      2.56 o 
  -7   8   3       24.23       19.56      4.28 o 
  -6   8   3        7.16        7.31      4.55 o 
  -5   8   3        5.79        8.64      5.31 o 
  -4   8   3       37.40       40.29      6.45 o 
  -3   8   3      141.71      156.02      8.91 o 
  -2   8   3       49.65       51.97      7.81 o 
  -1   8   3       68.51       66.60      5.21 o 
   0   8   3       45.59       47.79      5.61 o 
   1   8   3       54.61       54.36      6.15 o 
   2   8   3       44.20       37.67      4.65 o 
   3   8   3        0.22       -3.43      3.43 o 
  -6   9   3       18.02       18.32      4.79 o 
  -5   9   3       11.44        7.33      4.42 o 
  -4   9   3      121.89      105.42      8.32 o 
  -3   9   3      149.70      165.64     10.58 o 
  -2   9   3       37.22       43.19      6.28 o 
  -1   9   3       32.02       23.91      4.55 o 
   0   9   3       28.76       25.83      4.14 o 
   1   9   3        1.12        4.49      2.95 o 
   2   9   3        6.31        6.32      3.78 o 
  -4  10   3       43.95       28.24      4.14 o 
  -3  10   3        0.12        2.43      3.66 o 
  -2  10   3       65.34       48.56      7.15 o 
  -1  10   3       32.12       20.80      5.33 o 
   0  10   3        0.04       -2.91      3.44 o 
   0 -11   4        0.07        0.67      4.86 o 
  -3 -10   4        1.95        3.18      3.77 o 
  -2 -10   4        8.75        9.90      7.96 o 
  -1 -10   4        0.09       -4.04      4.43 o 
   0 -10   4        6.56        4.65      6.41 o 
   1 -10   4        0.53       -4.61      4.61 o 
   2 -10   4        4.03        2.27      4.38 o 
  -5  -9   4        5.64        5.56      2.79 o 
  -4  -9   4       27.39       21.51      3.53 o 
  -3  -9   4       12.89       13.73      3.58 o 
  -2  -9   4        7.12       -1.63      3.31 o 
  -1  -9   4       62.16       66.23     13.93 o 
   0  -9   4       53.74       66.99     20.84 o 
   1  -9   4       51.86       58.81     17.54 o 
   2  -9   4       41.23       33.27      7.89 o 
   3  -9   4       23.68       11.06      5.01 o 
   4  -9   4       18.25        9.31      6.34 o 
   5  -9   4        0.54        1.89      4.72 o 
  -6  -8   4        3.44        2.50      2.81 o 
  -5  -8   4        0.77       -1.51      2.94 o 
  -4  -8   4        8.11        8.88      3.67 o 
  -3  -8   4       97.70      105.21      6.24 o 
  -2  -8   4       59.15       56.32      7.63 o 
  -1  -8   4       17.02       13.59      3.46 o 
   0  -8   4      103.91      115.64     10.20 o 
   1  -8   4       13.48       12.06      4.64 o 
   2  -8   4       15.56       14.98      6.07 o 
   3  -8   4        2.13       -2.77      5.44 o 
   4  -8   4        0.13       -0.28      5.09 o 
   5  -8   4        2.97        1.89      4.48 o 
   6  -8   4       21.00        9.17      5.80 o 
  -7  -7   4        1.57        0.71      2.71 o 
  -6  -7   4       28.36       30.46      4.34 o 
  -5  -7   4       51.83       62.55      7.29 o 
  -4  -7   4       25.23       25.75      5.19 o 
  -3  -7   4        0.07        3.02      4.42 o 
  -2  -7   4       41.09       43.94      4.24 o 
  -1  -7   4      206.02      211.02      8.39 o 
   0  -7   4        2.06        0.81      3.09 o 
   1  -7   4        5.59       10.76      4.04 o 
   2  -7   4      179.51      198.82     12.53 o 
   3  -7   4       20.52       26.03      9.04 o 
   4  -7   4        8.05        7.91      4.72 o 
   5  -7   4        1.19       -0.95      4.12 o 
   6  -7   4        5.82        4.09      3.68 o 
   7  -7   4        8.11        9.17      5.53 o 
  -8  -6   4       16.39       11.47      3.43 o 
  -7  -6   4       16.37       15.29      4.11 o 
  -6  -6   4       42.23       42.40      5.29 o 
  -5  -6   4       18.07       18.06      4.40 o 
  -4  -6   4      120.25      134.65      7.02 o 
  -3  -6   4        0.17       -1.76      3.12 o 
  -2  -6   4        4.84        8.07      2.91 o 
  -1  -6   4        6.03        7.75      2.66 o 
   0  -6   4      147.39      149.07     10.14 o 
   1  -6   4       87.42       97.56      8.67 o 
   2  -6   4      145.31      181.42     11.34 o 
   3  -6   4      251.61      250.77     14.50 o 
   4  -6   4       42.99       40.71      7.66 o 
   5  -6   4        0.10       -3.14      4.32 o 
   6  -6   4       53.47       55.70      9.70 o 
   7  -6   4       67.36       63.05     10.25 o 
  -8  -5   4        2.51        1.68      3.10 o 
  -7  -5   4        0.62       -2.51      3.82 o 
  -6  -5   4      107.72      127.46      8.04 o 
  -5  -5   4      158.71      187.70      9.22 o 
  -4  -5   4        9.92       10.67      3.24 o 
  -3  -5   4        4.85        8.46      2.85 o 
  -2  -5   4        4.55        1.17      2.30 o 
  -1  -5   4      798.32      759.83     42.22 o 
   0  -5   4        7.22        0.79      4.05 o 
   1  -5   4        0.70        8.67      4.03 o 
   2  -5   4      835.23      885.18     37.85 o 
   3  -5   4        1.37        6.52      5.19 o 
   4  -5   4        0.32       -4.17      4.17 o 
   5  -5   4        3.34        7.16      4.71 o 
   6  -5   4      152.04      167.31      9.56 o 
   7  -5   4       17.35        9.76      8.63 o 
  -9  -4   4       57.13       36.39      4.19 o 
  -8  -4   4       69.93       80.60     12.45 o 
  -7  -4   4       28.80       28.66      6.31 o 
  -6  -4   4       26.93       23.71      4.51 o 
  -5  -4   4        0.07        0.87      3.28 o 
  -4  -4   4       58.43       56.14      3.95 o 
  -3  -4   4        0.68        0.66      2.15 o 
   2  -4   4      275.62      279.76     21.18 o 
   3  -4   4      206.44      180.41     10.87 o 
   4  -4   4       52.55       62.68      5.88 o 
   5  -4   4       47.13       43.70      5.60 o 
   6  -4   4        5.47        0.13      4.43 o 
   7  -4   4        0.14        0.22      4.49 o 
   8  -4   4        1.45        1.90      3.16 o 
  -9  -3   4       21.24        9.82      3.29 o 
  -8  -3   4       32.85       34.92      5.30 o 
  -7  -3   4       23.28       23.43      4.78 o 
  -6  -3   4       54.42       56.37      5.77 o 
  -5  -3   4      167.61      170.29      9.08 o 
  -4  -3   4      217.44      240.91      9.47 o 
  -2  -3   4      179.63      195.45     12.95 o 
  -1  -3   4      334.79      258.85     16.05 o 
   0  -3   4       12.58        2.16      3.37 o 
   1  -3   4       45.23       -1.35      2.83 o 
   3  -3   4      519.26      528.69     26.24 o 
   4  -3   4       82.13       80.37      5.56 o 
   5  -3   4        8.75       10.40      4.21 o 
   6  -3   4      136.58      161.57     11.31 o 
   7  -3   4        0.07        1.17      4.49 o 
   8  -3   4        0.84        3.19      3.37 o 
  -9  -2   4        8.89        0.18      3.49 o 
  -8  -2   4        6.53        7.76      4.33 o 
  -7  -2   4       57.43       55.36      6.15 o 
  -6  -2   4      329.10      355.85     15.82 o 
  -5  -2   4       27.91       24.85      3.54 o 
  -4  -2   4        1.26       -2.07      4.18 o 
  -3  -2   4       25.92       27.75      3.57 o 
  -2  -2   4      966.72      996.99     30.47 o 
  -1  -2   4      503.96      556.81     29.41 o 
   0  -2   4      261.32      348.68     19.15 o 
   1  -2   4     2043.75      819.97     42.22 o 
   3  -2   4      297.87      307.72     29.07 o 
   4  -2   4       14.53       16.55      3.20 o 
   5  -2   4       53.80       76.33      5.82 o 
   6  -2   4      159.87      159.05     10.92 o 
   7  -2   4        1.53        7.32      4.53 o 
   8  -2   4        0.64       -0.98      6.14 o 
  -9  -1   4        0.26        4.98      4.14 o 
  -8  -1   4       22.96       21.62      6.88 o 
  -7  -1   4       40.94       37.93      4.99 o 
  -6  -1   4        1.25       -1.44      2.88 o 
  -5  -1   4       20.85       18.77      3.04 o 
  -3  -1   4      110.91       99.73      3.82 o 
  -2  -1   4     3814.22     3595.26     94.32 o 
  -1  -1   4       57.35       43.64      2.85 o 
   0  -1   4      217.81      220.67     12.14 o 
   1  -1   4     1763.01     1970.13     73.00 o 
   3  -1   4       47.43       52.07      4.21 o 
   4  -1   4        0.42        1.55      2.45 o 
   5  -1   4      653.86      680.25     24.70 o 
   6  -1   4       17.10       22.94      5.17 o 
   7  -1   4       36.93       49.75      6.06 o 
   8  -1   4        1.74       -2.97      3.78 o 
  -9   0   4      143.38      149.34      9.25 o 
  -8   0   4       18.28       18.07      4.61 o 
  -7   0   4      125.17      136.35      7.18 o 
  -6   0   4      530.68      546.64     18.45 o 
  -5   0   4       44.06       33.66      3.70 o 
  -4   0   4       77.23       68.25      6.20 o 
  -3   0   4      134.69      119.07      4.24 o 
  -2   0   4      487.83      466.59     15.21 o 
  -1   0   4     1626.52     1625.13     54.04 o 
   0   0   4      414.96      387.93     20.06 o 
   1   0   4     1204.37      557.08     33.05 o 
   3   0   4      398.27      389.50     22.51 o 
   4   0   4       15.91       16.36      3.24 o 
   5   0   4        1.13        1.00      3.44 o 
   6   0   4       93.56      103.11      7.31 o 
   7   0   4       37.09       43.97      7.15 o 
   8   0   4       39.32       36.28      5.53 o 
  -9   1   4      283.38      252.67     16.59 o 
  -8   1   4      207.86      208.79      9.52 o 
  -7   1   4        0.74        0.13      2.97 o 
  -6   1   4      409.42      407.10     14.43 o 
  -5   1   4      411.66      363.09     13.85 o 
  -4   1   4     1006.69      938.13     55.17 o 
  -3   1   4     1442.03     1488.20     47.13 o 
  -2   1   4      629.48      618.51     16.90 o 
  -1   1   4       45.60       47.46      2.05 o 
   0   1   4        1.60        1.34      0.76 o 
   1   1   4     1097.01      795.69     47.21 o 
   2   1   4       72.52       85.65      9.31 o 
   3   1   4       48.80       47.12      3.84 o 
   4   1   4       43.23       49.50      4.55 o 
   5   1   4      322.25      381.70     18.53 o 
   6   1   4        1.85        6.05      4.39 o 
   7   1   4       20.48       22.72      5.05 o 
  -9   2   4       26.82       21.22      3.94 o 
  -8   2   4       57.59       50.02     11.60 o 
  -7   2   4       14.63       14.75      3.61 o 
  -6   2   4      528.01      538.49     15.87 o 
  -5   2   4      266.42      235.00      7.94 o 
  -4   2   4      522.85      536.35     21.42 o 
  -3   2   4     1483.80     1291.98     52.93 o 
  -2   2   4     3369.00     3192.57     84.16 o 
  -1   2   4      109.87      144.08      4.72 o 
   0   2   4      165.63      159.19      7.23 o 
   2   2   4      373.77      390.01     17.34 o 
   3   2   4        1.08        6.12      3.08 o 
   4   2   4      623.31      771.09     33.24 o 
   5   2   4       77.17       99.24      8.31 o 
   6   2   4        5.67        2.22      3.90 o 
   7   2   4      120.89      136.11      8.91 o 
  -9   3   4       47.42       33.07      8.99 o 
  -8   3   4      178.70      177.67     11.82 o 
  -7   3   4      291.99      310.16     12.83 o 
  -6   3   4        8.40       12.54      3.27 o 
  -5   3   4       35.61       52.35      3.89 o 
  -4   3   4        5.63        4.63      2.19 o 
  -3   3   4       89.41       62.69      5.15 o 
  -2   3   4     1531.88     1410.37     81.88 o 
  -1   3   4      164.76      176.42      8.29 o 
   0   3   4        0.39       -0.40      1.89 o 
   1   3   4      400.32      308.17     19.42 o 
   2   3   4      361.18      379.00     17.15 o 
   3   3   4      122.65      153.89      9.23 o 
   4   3   4       65.99       78.83      7.16 o 
   5   3   4       89.72      106.30     17.54 o 
   6   3   4       67.04       73.59      7.21 o 
   7   3   4       22.51       18.94      3.66 o 
  -9   4   4       34.36       29.29      4.25 o 
  -8   4   4        1.90        3.96      3.79 o 
  -7   4   4       29.59       36.97      4.37 o 
  -6   4   4     1278.88     1275.60     34.99 o 
  -5   4   4      155.20      149.70      7.05 o 
  -4   4   4      108.10      103.12      6.85 o 
  -3   4   4       25.07       34.83      3.47 o 
  -2   4   4        4.62       -0.43      2.55 o 
  -1   4   4      568.34      559.29     21.91 o 
   0   4   4        2.20       -1.25      1.60 o 
   1   4   4      199.35      188.46      9.78 o 
   2   4   4        0.46        1.07      2.84 o 
   3   4   4       16.04       20.13      4.02 o 
   4   4   4        0.39       -0.96      3.31 o 
   5   4   4       50.12       48.47      5.59 o 
   6   4   4       45.19       50.05      5.06 o 
  -9   5   4        3.14        0.98      5.60 o 
  -8   5   4        1.68        2.71      4.44 o 
  -7   5   4        7.26       10.52      4.44 o 
  -6   5   4      831.58      867.80     25.58 o 
  -5   5   4       54.85       56.63      5.07 o 
  -4   5   4       49.15       58.05      5.13 o 
  -3   5   4     1158.58     1122.08     37.92 o 
  -2   5   4      351.83      347.47     12.70 o 
  -1   5   4      465.13      481.30     16.14 o 
   0   5   4        0.89       -0.48      2.18 o 
   1   5   4       35.01       28.86      4.25 o 
   2   5   4        7.04        6.00      2.58 o 
   3   5   4       15.82       16.61      4.02 o 
   4   5   4       53.21       56.76      5.80 o 
   5   5   4        1.04        3.90      2.04 o 
   6   5   4        5.37        3.51      1.74 o 
  -8   6   4        0.43       10.75     15.24 o 
  -7   6   4        8.17        7.42      4.47 o 
  -6   6   4       63.07       55.09      5.26 o 
  -5   6   4       87.75      110.46      7.17 o 
  -4   6   4       77.37       81.21      6.10 o 
  -3   6   4      934.37      997.47     28.09 o 
  -2   6   4        9.66        6.65      3.24 o 
  -1   6   4       96.96      106.54      6.34 o 
   0   6   4        0.59        3.96      2.85 o 
   1   6   4      370.61      433.89     18.42 o 
   2   6   4       25.68       15.79      2.92 o 
   3   6   4        2.81        4.69      2.95 o 
   4   6   4       20.05       17.68      2.80 o 
   5   6   4       17.71       18.42      2.68 o 
  -8   7   4        0.10       -2.64      4.14 o 
  -7   7   4      111.65      116.60      9.17 o 
  -6   7   4       57.09       54.74      7.09 o 
  -5   7   4       28.35       35.51      5.69 o 
  -4   7   4        7.61        4.32      4.15 o 
  -3   7   4       41.30       41.61      4.56 o 
  -2   7   4        6.39        5.00      3.48 o 
  -1   7   4        0.35        4.26      3.45 o 
   0   7   4       61.48       69.18      5.41 o 
   1   7   4       36.25       52.80      5.02 o 
   2   7   4       14.21       10.57      3.69 o 
   3   7   4        4.84        3.10      2.90 o 
   4   7   4        4.32       -0.65      2.75 o 
  -7   8   4       23.37       21.95      6.47 o 
  -6   8   4        0.04        0.49      4.24 o 
  -5   8   4        1.21       -5.28      5.28 o 
  -4   8   4       45.54       42.40      6.54 o 
  -3   8   4      209.04      227.08     12.59 o 
  -2   8   4       66.08       60.07      8.39 o 
  -1   8   4       57.84       63.08      5.79 o 
   0   8   4       51.25       66.91      7.60 o 
   1   8   4        0.69        1.93      3.15 o 
   2   8   4       16.48       13.05      3.49 o 
   3   8   4        2.64        1.89      3.78 o 
  -6   9   4        1.82       -0.54      4.32 o 
  -5   9   4        9.93       15.02      5.13 o 
  -4   9   4       54.12       40.18      5.95 o 
  -3   9   4      123.96      109.18     12.88 o 
  -2   9   4        1.52        3.41      3.39 o 
  -1   9   4        0.72        0.35      3.04 o 
   0   9   4       24.13       23.87      4.43 o 
   1   9   4       21.63       19.65      3.84 o 
  -3  10   4       12.50       10.25      4.72 o 
  -2  10   4       11.95        7.96      4.18 o 
  -1  10   4        2.39       -1.21      4.72 o 
  -3 -10   5        1.66        8.19      3.92 o 
  -2 -10   5        0.30       -1.58      4.08 o 
  -1 -10   5        2.21        2.82      4.34 o 
   0 -10   5       40.41       10.66      7.15 o 
   1 -10   5        0.22        2.56      6.88 o 
   2 -10   5       12.62        4.05      6.20 o 
   3 -10   5        4.40        8.09      5.26 o 
  -5  -9   5        3.47       -0.57      3.47 o 
  -4  -9   5        3.22        3.70      4.27 o 
  -3  -9   5        0.02       -2.49      4.72 o 
  -2  -9   5       58.74       75.60      8.82 o 
  -1  -9   5       10.14        8.02      5.13 o 
   0  -9   5       23.54       13.26      4.62 o 
   1  -9   5       63.65       55.17     10.66 o 
   2  -9   5       24.47       15.51      8.23 o 
   3  -9   5       31.97       23.74      7.69 o 
   4  -9   5        3.72        1.62      5.80 o 
   5  -9   5       11.15        1.08      4.59 o 
  -6  -8   5        0.01       -0.55      2.43 o 
  -5  -8   5        2.63        0.01      3.04 o 
  -4  -8   5        6.72        6.91      3.17 o 
  -3  -8   5       68.12       68.52      7.34 o 
  -2  -8   5      128.84      173.39      9.67 o 
  -1  -8   5       14.74       10.70      4.46 o 
   0  -8   5        1.01       -5.04      5.71 o 
   1  -8   5        1.08        6.98      5.88 o 
   2  -8   5       22.58       17.40      9.04 o 
   3  -8   5       69.48       71.49     11.60 o 
   4  -8   5       20.92       26.17      9.04 o 
   5  -8   5       29.04       21.72      7.15 o 
   6  -8   5        2.41       -3.37      5.53 o 
  -7  -7   5        2.43       -1.17      2.52 o 
  -6  -7   5       14.80        8.31      4.23 o 
  -5  -7   5       12.23        7.84      4.64 o 
  -4  -7   5       14.50       11.23      4.15 o 
  -3  -7   5      130.48      144.94     13.02 o 
  -2  -7   5       14.20       12.18      3.40 o 
  -1  -7   5        0.39       -2.50      5.34 o 
   0  -7   5      121.68      138.33     10.63 o 
   1  -7   5      296.65      379.60     18.98 o 
   2  -7   5       25.11       31.70      9.31 o 
   3  -7   5       52.28       65.69     11.20 o 
   4  -7   5       16.62        6.27      6.54 o 
   5  -7   5        1.97        2.68      5.34 o 
   6  -7   5        0.01       -4.59      4.59 o 
  -8  -6   5        0.07       -0.25      4.11 o 
  -7  -6   5        1.47       -1.13      3.24 o 
  -6  -6   5        3.12       -0.07      3.61 o 
  -5  -6   5       15.17       14.28      4.12 o 
  -4  -6   5        8.17        2.55      3.35 o 
  -3  -6   5       22.64       26.09      3.67 o 
  -2  -6   5      104.16       91.35      5.10 o 
  -1  -6   5       94.27       85.79      7.79 o 
   0  -6   5       85.78       82.62      7.53 o 
   1  -6   5       94.67      109.41      8.82 o 
   2  -6   5       82.86       91.86     12.68 o 
   3  -6   5      124.78      113.27      9.71 o 
   4  -6   5       62.95       93.11      9.31 o 
   5  -6   5       36.86       47.55     10.39 o 
   6  -6   5        0.35       -4.51      4.51 o 
   7  -6   5        1.00       -1.48      5.40 o 
  -8  -5   5      149.11      155.69      7.73 o 
  -7  -5   5       37.17       41.01      4.92 o 
  -6  -5   5       22.42       20.34      4.44 o 
  -5  -5   5       26.81       27.14      4.34 o 
  -4  -5   5      145.26      163.73      7.16 o 
  -3  -5   5      341.29      359.69     10.60 o 
  -2  -5   5       99.81       87.74      6.23 o 
  -1  -5   5        9.19        8.52      4.13 o 
   0  -5   5       53.63       50.32      6.00 o 
   1  -5   5        0.18        4.05      4.10 o 
   2  -5   5       20.32       21.93      5.30 o 
   3  -5   5       19.26       17.21      5.83 o 
   4  -5   5      509.46      505.09     24.32 o 
   5  -5   5        0.65       -1.98      5.26 o 
   6  -5   5       12.58        8.95      4.23 o 
   7  -5   5       39.35       30.75      7.96 o 
  -9  -4   5       16.25       10.68      2.68 o 
  -8  -4   5       24.84       23.06      4.08 o 
  -7  -4   5        1.48       -2.48      3.74 o 
  -6  -4   5      183.08      200.18      9.45 o 
  -5  -4   5      162.66      178.56      8.41 o 
  -4  -4   5      414.30      437.08     12.33 o 
  -3  -4   5      280.38      307.95      8.96 o 
  -2  -4   5       49.78       45.54      4.66 o 
  -1  -4   5      127.44       91.28      6.72 o 
   0  -4   5      317.65      274.09     18.61 o 
   1  -4   5      253.32      248.06     17.67 o 
   2  -4   5      307.94      361.97     17.43 o 
   3  -4   5       27.85       25.60      5.60 o 
   4  -4   5       13.41       20.39      5.76 o 
   5  -4   5        1.21        0.72      4.23 o 
   6  -4   5        5.94       10.01      4.91 o 
   7  -4   5       47.32       45.11      5.14 o 
  -9  -3   5       19.08       10.21      3.13 o 
  -8  -3   5        3.88       12.69      3.84 o 
  -7  -3   5       28.89       33.24      5.07 o 
  -6  -3   5      210.98      234.80     11.71 o 
  -5  -3   5      178.51      182.80      8.29 o 
  -4  -3   5       80.35       90.03      5.17 o 
  -3  -3   5      157.96      161.95      9.56 o 
   1  -3   5       44.58       -0.40      2.70 o 
   2  -3   5      378.41      384.31     17.95 o 
   3  -3   5      464.13      515.20     40.67 o 
   4  -3   5      612.98      638.43     28.83 o 
   5  -3   5      207.57      208.50     10.25 o 
   6  -3   5       47.78       31.13      6.88 o 
   7  -3   5        3.66       -1.19      4.32 o 
  -9  -2   5       47.41       35.22      7.05 o 
  -8  -2   5      113.78      117.63      8.35 o 
  -7  -2   5       19.98       21.39      4.43 o 
  -6  -2   5       39.41       47.34      4.96 o 
  -5  -2   5      902.07      960.53     38.92 o 
  -4  -2   5      218.67      184.90      6.68 o 
  -2  -2   5      181.12      164.02     10.93 o 
  -1  -2   5        6.92       15.51      3.37 o 
   0  -2   5      818.42      809.99     41.95 o 
   1  -2   5       35.46       35.21      4.32 o 
   2  -2   5      138.51      146.00      8.57 o 
   3  -2   5      454.61      392.37     15.13 o 
   4  -2   5      329.39      344.38     13.46 o 
   5  -2   5      103.56      111.23      7.16 o 
   6  -2   5        2.86        1.28      4.59 o 
   7  -2   5      100.43      106.75      8.74 o 
  -9  -1   5       26.27       25.06      3.92 o 
  -8  -1   5       28.71       33.19      5.19 o 
  -7  -1   5      172.07      189.11     10.44 o 
  -6  -1   5      148.59      175.64      9.33 o 
  -5  -1   5     1191.39     1160.17     37.59 o 
  -4  -1   5        9.27        5.78      1.97 o 
  -2  -1   5      100.79       91.59      3.89 o 
  -1  -1   5      238.87      248.32      8.30 o 
   0  -1   5      594.06      571.38     29.67 o 
   1  -1   5     1287.40     1264.56     71.76 o 
   2  -1   5       10.66        8.77      3.65 o 
   3  -1   5       68.90       55.79      4.19 o 
   4  -1   5      104.11      119.18      5.90 o 
   5  -1   5       12.31       14.18      3.89 o 
   6  -1   5       14.56       18.98      4.98 o 
   7  -1   5      296.59      311.00     15.27 o 
 -10   0   5        0.10        1.89      3.91 o 
  -9   0   5       25.08       25.14      6.27 o 
  -8   0   5       45.27       51.62      6.29 o 
  -7   0   5      259.78      276.75     26.10 o 
  -6   0   5       14.05       16.41      3.72 o 
  -5   0   5      757.06      698.21     23.31 o 
  -4   0   5      434.63      338.33     19.56 o 
  -2   0   5      627.34      597.54     18.55 o 
  -1   0   5     2651.61     2374.36     70.91 o 
   0   0   5      233.38      217.57     11.87 o 
   2   0   5       95.95      110.05      5.80 o 
   3   0   5      477.71      452.38     12.68 o 
   4   0   5        3.62       -0.01      3.24 o 
   5   0   5       45.00       56.54      5.71 o 
   6   0   5        3.83        4.27      3.81 o 
   7   0   5        8.08       13.62      4.72 o 
 -10   1   5        5.14        9.04      5.13 o 
  -9   1   5      151.05      156.60     14.84 o 
  -8   1   5        1.09       -0.66      3.40 o 
  -7   1   5      194.03      206.18     11.07 o 
  -6   1   5        0.06        0.20      3.24 o 
  -5   1   5        8.37        6.22      2.86 o 
  -4   1   5        9.55        3.44      3.10 o 
  -2   1   5     3397.34     3304.98     98.47 o 
  -1   1   5      546.07      471.21     14.98 o 
   1   1   5       40.47       52.61      7.55 o 
   2   1   5       43.73       54.99      3.57 o 
   3   1   5     1500.26     1526.57     51.38 o 
   4   1   5        1.10       -0.26      3.17 o 
   5   1   5      197.01      238.00     13.48 o 
   6   1   5        0.11       -4.06      4.06 o 
   7   1   5       24.25       24.71      4.17 o 
  -9   2   5       13.21       10.34      4.07 o 
  -8   2   5       98.82      105.09      8.10 o 
  -7   2   5      140.45      154.38      8.17 o 
  -6   2   5      184.83      185.70      8.88 o 
  -5   2   5      589.92      525.14     17.76 o 
  -4   2   5      817.42      732.15     23.70 o 
  -3   2   5       25.08       17.90      2.50 o 
  -2   2   5      178.44      155.79      9.71 o 
  -1   2   5      134.55      114.69      5.60 o 
   0   2   5       35.19       28.87      3.91 o 
   1   2   5       15.90       19.02      2.38 o 
   2   2   5      400.62      376.91     14.08 o 
   3   2   5      286.98      308.25     15.13 o 
   4   2   5      155.68      183.78     11.08 o 
   5   2   5        0.67        0.94      4.06 o 
   6   2   5      229.50      238.18     13.21 o 
   7   2   5       34.86       29.81      4.59 o 
  -9   3   5        2.23        4.05      4.86 o 
  -8   3   5       18.65       18.50      4.58 o 
  -7   3   5      168.12      176.50      8.10 o 
  -6   3   5      343.89      320.11     11.64 o 
  -5   3   5       68.92       62.62      3.87 o 
  -4   3   5       46.63       49.45      4.20 o 
  -3   3   5      127.58      153.98      7.03 o 
  -2   3   5     1101.41     1029.06     32.84 o 
  -1   3   5       50.12       30.91      3.34 o 
   0   3   5      264.87      231.42      7.60 o 
   1   3   5      100.24       88.86      6.22 o 
   2   3   5        7.19        8.13      3.17 o 
   3   3   5      159.83      174.42     10.24 o 
   4   3   5       57.81       54.15      5.86 o 
   5   3   5       22.48       22.93      4.49 o 
   6   3   5       82.48       84.27     13.35 o 
  -9   4   5       56.12       30.46      5.86 o 
  -8   4   5      143.48      132.02     12.63 o 
  -7   4   5       34.07       34.98      4.56 o 
  -6   4   5       23.60       28.67      4.38 o 
  -5   4   5       40.17       44.90      4.00 o 
  -4   4   5      185.41      165.46      9.87 o 
  -3   4   5      140.94      137.68     11.18 o 
  -2   4   5      535.80      461.94     16.04 o 
  -1   4   5      316.44      287.49     12.54 o 
   0   4   5       28.40       37.40      4.06 o 
   1   4   5       18.11       16.13      2.63 o 
   2   4   5      545.54      537.72     23.73 o 
   3   4   5      127.11      141.88      9.10 o 
   4   4   5       40.96       52.79      5.66 o 
   5   4   5       17.20       12.46      3.13 o 
   6   4   5        4.59        2.26      1.96 o 
  -9   5   5       23.50       12.04      3.96 o 
  -8   5   5       31.93       14.02      5.18 o 
  -7   5   5       23.41       21.40      4.63 o 
  -6   5   5      138.08      147.65      7.95 o 
  -5   5   5       46.99       47.62      4.45 o 
  -4   5   5      347.09      316.29     18.32 o 
  -3   5   5      301.68      327.81     12.82 o 
  -2   5   5       20.89       14.19      3.91 o 
  -1   5   5       40.92       38.18      4.20 o 
   0   5   5      258.48      279.42     12.58 o 
   1   5   5      120.70      116.55      6.13 o 
   2   5   5        6.54        8.16      2.58 o 
   3   5   5        5.90        5.73      2.65 o 
   4   5   5       13.77        9.04      2.51 o 
   5   5   5        0.38       -0.04      1.97 o 
  -8   6   5        9.59       10.12      4.59 o 
  -7   6   5       63.54       57.94      8.12 o 
  -6   6   5       19.63       25.75      4.89 o 
  -5   6   5      451.18      433.86     21.45 o 
  -4   6   5        0.65        1.20      3.61 o 
  -3   6   5        2.92        5.42      3.40 o 
  -2   6   5        8.31        4.40      3.29 o 
  -1   6   5      176.40      188.61      8.90 o 
   0   6   5       81.67       98.14     10.92 o 
   1   6   5        8.66        5.33      3.10 o 
   2   6   5        3.89       -0.05      3.83 o 
   3   6   5        0.03        1.79      2.50 o 
   4   6   5        0.11        2.59      2.38 o 
  -7   7   5        7.58        2.60      2.82 o 
  -6   7   5        8.77       -0.96      6.20 o 
  -5   7   5        0.99       -3.14      3.52 o 
  -4   7   5        2.57        0.90      3.80 o 
  -3   7   5       56.46       59.49      8.35 o 
  -2   7   5       75.07       97.02      6.79 o 
  -1   7   5        7.84       10.62      3.53 o 
   0   7   5       57.04       58.08      8.54 o 
   1   7   5       20.42       16.62      3.95 o 
   2   7   5       27.72       33.19      5.80 o 
   3   7   5        4.66        0.07      2.69 o 
  -7   8   5        0.06        2.02      4.32 o 
  -6   8   5        9.25        3.85      3.20 o 
  -5   8   5       79.61       74.59      5.37 o 
  -4   8   5       77.04       68.68      5.45 o 
  -3   8   5       21.83       27.06      3.96 o 
  -2   8   5       24.15       26.53      4.12 o 
  -1   8   5       20.24       15.17      3.49 o 
   0   8   5        0.03        0.54      3.08 o 
   1   8   5       13.48        9.61      3.20 o 
   2   8   5       57.46       69.54      7.69 o 
  -5   9   5       12.99        5.97      3.61 o 
  -4   9   5       14.42       10.05      3.41 o 
  -3   9   5        8.37        7.72      3.79 o 
  -2   9   5        9.16        9.41      4.03 o 
  -1   9   5        0.28        0.99      2.94 o 
   0   9   5        4.26        4.42      2.98 o 
  -3 -10   6        0.52        1.62      7.96 o 
  -2 -10   6       52.67       26.84      8.50 o 
  -1 -10   6        0.39        3.64      7.01 o 
   0 -10   6        8.46        3.78      7.01 o 
   1 -10   6        0.01        2.43      6.34 o 
   2 -10   6        0.01       -5.67      5.67 o 
   3 -10   6        3.51        1.35      4.72 o 
  -5  -9   6        0.33       -3.47      3.47 o 
  -4  -9   6       23.27       18.62      8.43 o 
  -3  -9   6        0.01        1.23      3.87 o 
  -2  -9   6      110.61      135.66     10.92 o 
  -1  -9   6        0.94       -3.27      5.51 o 
   0  -9   6       67.66       68.21      7.72 o 
   1  -9   6      117.38      140.69     14.70 o 
   2  -9   6        1.70       -1.08      7.69 o 
   3  -9   6        1.17        5.40      6.07 o 
   4  -9   6        4.09       -4.86      5.80 o 
  -6  -8   6       17.97       13.92      3.96 o 
  -5  -8   6        3.77        7.04      5.93 o 
  -4  -8   6       54.81       48.07      5.48 o 
  -3  -8   6        6.09        5.11      4.38 o 
  -2  -8   6       43.80       38.93      6.82 o 
  -1  -8   6        0.74        5.74      5.86 o 
   0  -8   6       71.73       83.13      8.78 o 
   1  -8   6      349.41      409.24     35.47 o 
   2  -8   6       27.24       52.20     10.52 o 
   3  -8   6       22.65       17.27      8.77 o 
   4  -8   6        3.27        6.74      6.07 o 
   5  -8   6       38.50       36.01      7.55 o 
  -7  -7   6        0.02       -1.89      3.08 o 
  -6  -7   6        1.37        0.55      3.51 o 
  -5  -7   6        0.05       -1.20      3.55 o 
  -4  -7   6        0.16       -3.39      3.39 o 
  -3  -7   6      140.38      172.82     12.75 o 
  -2  -7   6       18.03       24.91      6.62 o 
  -1  -7   6       69.70       66.97     12.95 o 
   0  -7   6        0.25        9.49      6.04 o 
   1  -7   6        7.31        2.50      8.36 o 
   2  -7   6      292.02      328.72     24.68 o 
   3  -7   6      342.56      394.14     27.92 o 
   4  -7   6       42.04       31.91      6.20 o 
   5  -7   6       61.63       39.79      8.90 o 
   6  -7   6       39.87       27.65      6.61 o 
  -8  -6   6        0.33       13.22      5.80 o 
  -7  -6   6       21.12       20.45      3.83 o 
  -6  -6   6        4.64        1.23      3.39 o 
  -5  -6   6       31.38       24.02      4.24 o 
  -4  -6   6       11.52       10.40      4.12 o 
  -3  -6   6      153.64      153.06      7.68 o 
  -2  -6   6      394.52      430.30     16.97 o 
  -1  -6   6       49.37       56.37      7.15 o 
   0  -6   6       39.40       30.01      6.10 o 
   1  -6   6      303.70      339.52     17.36 o 
   2  -6   6       10.75       17.80      8.09 o 
   3  -6   6       47.69       51.25     18.95 o 
   4  -6   6       21.61       23.62      6.20 o 
   5  -6   6       45.41       52.54     13.42 o 
   6  -6   6       33.44       39.50      6.67 o 
  -8  -5   6        2.46        2.27      2.94 o 
  -7  -5   6       29.37       20.94      4.18 o 
  -6  -5   6       87.79       73.56      6.01 o 
  -5  -5   6       94.18       80.60      5.28 o 
  -4  -5   6       10.28       14.09      2.98 o 
  -3  -5   6        0.91        0.37      4.10 o 
  -2  -5   6      208.72      227.96     10.48 o 
  -1  -5   6      630.73      618.22     29.11 o 
   0  -5   6       76.65       85.37      7.49 o 
   1  -5   6      409.24      437.01     16.52 o 
   2  -5   6      245.17      234.36     13.39 o 
   3  -5   6      377.45      379.34     19.28 o 
   4  -5   6     1250.34     1314.64     78.71 o 
   5  -5   6        3.47        8.08      5.21 o 
   6  -5   6       13.94        7.15      8.09 o 
   7  -5   6        1.02       -4.59      4.59 o 
  -9  -4   6        0.63        2.10      6.20 o 
  -8  -4   6       20.20       18.31      3.68 o 
  -7  -4   6        2.51        3.78      3.73 o 
  -6  -4   6      148.06      143.93      7.85 o 
  -5  -4   6        1.73        1.42      3.16 o 
  -4  -4   6        5.63        2.52      2.42 o 
  -3  -4   6       24.49       19.87      2.96 o 
  -2  -4   6       11.64        4.57      3.41 o 
  -1  -4   6        7.26        6.96      3.08 o 
   0  -4   6      139.14      155.94      6.48 o 
   1  -4   6      735.15      763.35     33.12 o 
   2  -4   6      217.19      215.15     12.33 o 
   3  -4   6      220.45      222.42     13.00 o 
   4  -4   6      477.62      508.05     24.27 o 
   5  -4   6      342.00      372.76     15.56 o 
   6  -4   6        2.12        2.16      8.77 o 
   7  -4   6        8.56       -0.13      6.20 o 
  -9  -3   6       17.00        9.91      3.15 o 
  -8  -3   6        4.02        5.69      3.75 o 
  -7  -3   6       96.13      105.72      6.97 o 
  -6  -3   6       17.44       15.33      3.60 o 
  -5  -3   6       40.47       37.67      3.33 o 
  -4  -3   6      235.53      226.80      7.31 o 
  -3  -3   6     1128.17     1040.73     35.56 o 
  -2  -3   6      338.57      272.29     13.47 o 
  -1  -3   6      201.59      209.61     15.11 o 
   1  -3   6        1.32        9.36      2.74 o 
   2  -3   6      542.55      525.68     19.58 o 
   3  -3   6        6.84        2.99      4.46 o 
   4  -3   6       16.64       15.80      5.49 o 
   5  -3   6      496.03      511.95     19.81 o 
   6  -3   6       72.91       56.64      6.44 o 
   7  -3   6       32.65       22.80      7.82 o 
  -9  -2   6       47.79       50.80     17.40 o 
  -8  -2   6        2.06        5.14      3.42 o 
  -7  -2   6       29.08       25.48      4.14 o 
  -6  -2   6      654.45      673.76     22.51 o 
  -5  -2   6       16.27       17.91      2.57 o 
  -4  -2   6      123.78      129.10      7.76 o 
  -3  -2   6      325.97      287.78     14.21 o 
   0  -2   6       27.54       36.15      4.86 o 
   1  -2   6     1359.48     1366.87    108.04 o 
   2  -2   6        0.88        2.67      2.66 o 
   3  -2   6      156.56      152.71      6.82 o 
   4  -2   6      116.16      116.03      6.34 o 
   5  -2   6       19.87       29.96      5.53 o 
   6  -2   6        6.53        4.78     10.12 o 
   7  -2   6        0.63       -1.62      3.53 o 
  -9  -1   6        3.30        1.16      3.28 o 
  -8  -1   6       21.98       24.90      4.63 o 
  -7  -1   6      413.69      440.85     19.06 o 
  -6  -1   6      336.81      335.10     13.08 o 
  -5  -1   6      142.28      163.37      6.56 o 
  -4  -1   6       31.44       33.40      2.66 o 
  -3  -1   6      697.77      636.20     27.60 o 
  -1  -1   6       65.34       68.93      5.80 o 
   1  -1   6       73.92       72.46      4.85 o 
   2  -1   6      149.11      150.80      9.37 o 
   3  -1   6       27.54       31.90      3.49 o 
   4  -1   6      408.26      410.85     19.74 o 
   5  -1   6      174.44      185.37      9.50 o 
   6  -1   6       84.30       68.26      6.68 o 
   7  -1   6       36.92       29.41      4.72 o 
  -9   0   6       54.06       56.11      6.06 o 
  -8   0   6        0.42       -1.82      3.46 o 
  -7   0   6        0.61       -0.34      3.24 o 
  -6   0   6       65.53       55.98      6.81 o 
  -5   0   6       27.38       27.00      2.93 o 
  -4   0   6      140.93      110.08      4.37 o 
  -3   0   6      493.21      395.48     17.91 o 
  -1   0   6      819.83      748.55     27.37 o 
   0   0   6       72.70       65.09      4.35 o 
   1   0   6      121.41       94.28      5.36 o 
   2   0   6        5.46        0.41      1.88 o 
   3   0   6       46.40       42.54      3.58 o 
   4   0   6      329.02      337.41     14.73 o 
   5   0   6        2.15        2.00      3.87 o 
   6   0   6        9.63        5.99      4.20 o 
  -9   1   6        1.19        0.04      3.47 o 
  -8   1   6        4.91       -0.31      3.56 o 
  -7   1   6       76.76       96.40      8.11 o 
  -6   1   6        8.99       11.49      3.69 o 
  -5   1   6        4.01        4.12      2.23 o 
  -4   1   6     1290.97     1184.51     29.99 o 
  -3   1   6      564.01      475.85     14.26 o 
  -2   1   6        8.03        9.35      3.01 o 
  -1   1   6       22.56       35.81      4.55 o 
   0   1   6     1161.09     1036.17     34.29 o 
   1   1   6      505.69      469.33     13.21 o 
   2   1   6       42.41       45.12      3.92 o 
   3   1   6       46.30       53.68      8.62 o 
   4   1   6        1.34        1.10      3.56 o 
   5   1   6        0.42        2.49      4.79 o 
   6   1   6       15.86       19.38      4.65 o 
  -9   2   6        6.24        4.95      3.11 o 
  -8   2   6      145.10      145.50      9.93 o 
  -7   2   6      185.00      195.03     11.31 o 
  -6   2   6      521.07      533.45     22.66 o 
  -5   2   6      220.94      200.37      8.81 o 
  -4   2   6        5.96        6.37      2.53 o 
  -3   2   6        2.91        1.57      1.85 o 
  -2   2   6      276.85      281.04      8.26 o 
  -1   2   6      593.67      559.80     14.85 o 
   0   2   6        1.68        3.61      1.49 o 
   1   2   6      400.85      385.52     19.35 o 
   2   2   6        5.29        5.18      2.61 o 
   3   2   6       23.64       24.37      4.39 o 
   4   2   6       52.50       53.05      6.14 o 
   5   2   6        2.99        7.44      4.29 o 
   6   2   6       52.17       44.34      3.49 o 
  -9   3   6        0.10        2.16      4.08 o 
  -8   3   6       14.61       28.15      6.10 o 
  -7   3   6      378.31      358.04     17.12 o 
  -6   3   6       22.35       23.93      4.67 o 
  -5   3   6        0.05        1.36      2.97 o 
  -4   3   6      567.84      551.69     19.15 o 
  -3   3   6      359.98      351.12     13.03 o 
  -2   3   6       25.66       28.09      3.15 o 
  -1   3   6       35.14       41.98      3.14 o 
   0   3   6       34.68       38.91      3.08 o 
   1   3   6       18.04       14.39      2.51 o 
   2   3   6      264.56      275.22     10.66 o 
   3   3   6      444.64      465.49     27.92 o 
   4   3   6      158.74      166.88     10.40 o 
   5   3   6       37.28       47.66      4.88 o 
   6   3   6        1.43       -2.83      2.83 o 
  -9   4   6        0.29        2.83      3.78 o 
  -8   4   6        9.15        9.59      4.60 o 
  -7   4   6        1.77        8.33      4.39 o 
  -6   4   6       80.25       81.07      8.97 o 
  -5   4   6      240.56      249.55     11.30 o 
  -4   4   6       63.96       75.28      8.43 o 
  -3   4   6      212.62      215.45     11.29 o 
  -2   4   6       88.19       95.89      5.53 o 
  -1   4   6      663.96      654.91     31.29 o 
   0   4   6      590.49      578.61     19.70 o 
   1   4   6      711.73      756.50     25.19 o 
   2   4   6       46.29       52.34      4.32 o 
   3   4   6        1.50        1.43      2.21 o 
   4   4   6        0.14       -0.15      2.41 o 
   5   4   6        0.36       -1.45      2.98 o 
  -9   5   6        0.25       12.41      6.88 o 
  -8   5   6       57.40       60.97      6.99 o 
  -7   5   6      143.92      158.88      9.51 o 
  -6   5   6      110.49      105.01      7.50 o 
  -5   5   6        0.74        0.11      4.35 o 
  -4   5   6       35.35       31.05      4.93 o 
  -3   5   6      151.53      171.07     10.10 o 
  -2   5   6      122.96      131.32      8.20 o 
  -1   5   6      156.34      150.77      8.54 o 
   0   5   6      212.69      230.76     11.15 o 
   1   5   6        1.32        1.61      2.44 o 
   2   5   6       16.27       19.18      3.19 o 
   3   5   6       22.81       24.56      3.45 o 
   4   5   6       11.21       13.20      3.14 o 
  -8   6   6      121.64      119.64     10.79 o 
  -7   6   6       23.45       31.89      4.86 o 
  -6   6   6        1.83        1.90      3.76 o 
  -5   6   6       19.25       19.27      4.37 o 
  -4   6   6        0.59       -2.54      3.35 o 
  -3   6   6      265.23      265.42     17.15 o 
  -2   6   6        1.28        4.92      3.24 o 
  -1   6   6       23.91       32.73      4.77 o 
   0   6   6        9.46       10.83      3.38 o 
   1   6   6       41.20       34.66      4.57 o 
   2   6   6      144.75      145.33      7.08 o 
   3   6   6       16.55       15.32      2.98 o 
   4   6   6        6.54        5.92      2.40 o 
  -7   7   6        0.73       -2.57      2.57 o 
  -6   7   6       13.78       11.44      3.85 o 
  -5   7   6        1.12        2.89      3.14 o 
  -4   7   6       61.83       63.27      6.80 o 
  -3   7   6       16.75       14.90      4.88 o 
  -2   7   6        0.79        2.52      3.00 o 
  -1   7   6       26.21       31.64      4.55 o 
   0   7   6       64.68       67.69      6.02 o 
   1   7   6        0.42       -1.42      2.57 o 
   2   7   6       23.85       16.38      5.87 o 
   3   7   6        5.00        1.89      2.83 o 
  -6   8   6       13.51        4.81      2.90 o 
  -5   8   6       34.62       44.72      5.29 o 
  -4   8   6        3.07        3.90      2.71 o 
  -3   8   6       46.95       41.34      5.15 o 
  -2   8   6       33.32       37.59      5.80 o 
  -1   8   6       41.31       49.18      5.34 o 
   0   8   6        3.83        8.64      2.50 o 
   1   8   6        0.40        5.01      2.72 o 
  -4   9   6       19.89       15.11      4.86 o 
  -3   9   6        1.08        4.38      2.89 o 
  -2   9   6       16.10        8.66      3.11 o 
  -1   9   6       18.28       25.63      5.67 o 
  -3 -10   7       33.81       13.35      7.28 o 
  -2 -10   7        8.73        6.20      7.28 o 
  -1 -10   7       60.50       29.00      8.09 o 
   0 -10   7       52.02       32.24      7.96 o 
   1 -10   7       52.14       35.88      7.96 o 
   2 -10   7       12.11        8.90      6.34 o 
  -5  -9   7        8.74       -1.35      5.67 o 
  -4  -9   7        1.42       -4.46      4.46 o 
  -3  -9   7       11.64       10.01      4.99 o 
  -2  -9   7        1.33        0.52      5.18 o 
  -1  -9   7        3.87       -1.70      5.07 o 
   0  -9   7        2.28        4.93      5.48 o 
   1  -9   7      145.79      158.76     14.97 o 
   2  -9   7       43.44       41.68      8.50 o 
   3  -9   7       11.24       13.89      6.34 o 
   4  -9   7        3.15        3.24      4.86 o 
  -6  -8   7        1.28        2.56      3.52 o 
  -5  -8   7        1.96       -3.47      3.47 o 
  -4  -8   7        1.55       -3.73      3.73 o 
  -3  -8   7        4.36        1.99      5.39 o 
  -2  -8   7        6.13        8.33      6.34 o 
  -1  -8   7       40.70       42.79     14.43 o 
   0  -8   7       32.13       36.68      8.90 o 
   1  -8   7        9.42       14.73      6.38 o 
   2  -8   7       30.13       41.01     10.25 o 
   3  -8   7        0.84        9.04      7.42 o 
   4  -8   7       26.70       34.26      7.55 o 
   5  -8   7        7.74       14.68      4.26 o 
  -7  -7   7        0.17        3.57      3.49 o 
  -6  -7   7       12.83       12.81      9.17 o 
  -5  -7   7       36.65       30.83      6.80 o 
  -4  -7   7       12.52       19.65      8.77 o 
  -3  -7   7       18.61       22.59      6.77 o 
  -2  -7   7       60.61       52.15      7.42 o 
  -1  -7   7       40.68       31.26      6.74 o 
   0  -7   7      107.71      147.98     11.44 o 
   1  -7   7        2.53        6.59      6.14 o 
   2  -7   7      234.12      265.19     21.18 o 
   3  -7   7        1.19       -1.35      6.74 o 
   4  -7   7       14.50       14.67      5.57 o 
   5  -7   7        0.05       -3.62      3.62 o 
  -7  -6   7       16.53       12.19      3.18 o 
  -6  -6   7        0.26       -1.39      2.85 o 
  -5  -6   7      227.76      200.74     13.20 o 
  -4  -6   7       23.40       16.46      4.93 o 
  -3  -6   7        4.67        8.02      4.69 o 
  -2  -6   7       11.75        6.77      4.41 o 
  -1  -6   7       77.52       84.61      8.68 o 
   0  -6   7      154.73      179.94     12.20 o 
   1  -6   7       51.80       67.34      8.23 o 
   2  -6   7      150.69      156.47     11.25 o 
   3  -6   7       51.35       49.24      7.15 o 
   4  -6   7        9.41        4.64      6.54 o 
   5  -6   7       90.38      107.36      7.55 o 
   6  -6   7       17.23       15.11      5.93 o 
  -8  -5   7       14.12        5.57      2.82 o 
  -7  -5   7       25.02       12.82      3.47 o 
  -6  -5   7        0.28        4.22      3.48 o 
  -5  -5   7       83.38       71.03      4.86 o 
  -4  -5   7       41.17       39.84      4.32 o 
  -3  -5   7        7.85       11.14      4.66 o 
  -2  -5   7       36.69       32.77      7.31 o 
  -1  -5   7      221.88      203.64     22.42 o 
   0  -5   7      107.29      133.74      9.82 o 
   1  -5   7      128.97      139.65     10.14 o 
   2  -5   7       31.73       47.74     14.64 o 
   3  -5   7      107.17      118.27     23.27 o 
   4  -5   7        1.37        5.34      5.48 o 
   5  -5   7       64.67       77.17     11.67 o 
   6  -5   7        3.22       -0.81      6.07 o 
  -8  -4   7       12.86       11.85      3.47 o 
  -7  -4   7       24.46       23.77      4.05 o 
  -6  -4   7        1.13        0.54      3.21 o 
  -5  -4   7      174.15      172.08      6.89 o 
  -4  -4   7        2.83        2.72      2.51 o 
  -3  -4   7       80.56      101.23      7.62 o 
  -2  -4   7        2.18        4.31      3.58 o 
  -1  -4   7        6.65       12.64      3.84 o 
   0  -4   7        1.00        2.75      4.95 o 
   1  -4   7        3.72        2.71      4.69 o 
   2  -4   7     1053.17     1110.25     47.51 o 
   3  -4   7      288.43      306.14     16.45 o 
   4  -4   7       11.83        8.78      4.32 o 
   5  -4   7       50.04       59.13      8.25 o 
   6  -4   7        6.28        1.21      6.47 o 
  -9  -3   7        8.07        3.34      3.05 o 
  -8  -3   7        0.46        2.46      3.30 o 
  -7  -3   7        5.31        8.60      3.63 o 
  -6  -3   7      110.27      110.60      6.12 o 
  -5  -3   7      252.85      263.86      8.73 o 
  -4  -3   7       74.69       69.51      5.92 o 
  -3  -3   7       21.85       24.05      4.11 o 
  -2  -3   7       98.55       91.13      4.32 o 
  -1  -3   7      711.02      617.97     16.95 o 
   0  -3   7      216.27      184.79      7.52 o 
   1  -3   7       14.10        6.18      3.25 o 
   2  -3   7      310.32      300.93     12.72 o 
   3  -3   7        8.24       14.50      3.86 o 
   4  -3   7        2.34        2.04      3.68 o 
   5  -3   7       52.25       36.28     10.25 o 
   6  -3   7       64.49       73.51     12.27 o 
  -9  -2   7       19.58       16.31      3.71 o 
  -8  -2   7        7.44       12.94      4.18 o 
  -7  -2   7        5.48        9.92      6.27 o 
  -6  -2   7      522.74      558.45     19.81 o 
  -5  -2   7       35.93       31.41      4.07 o 
  -4  -2   7        1.54        1.80      1.83 o 
  -3  -2   7      173.69      167.22      8.04 o 
  -2  -2   7      928.19      861.23     25.71 o 
  -1  -2   7      459.36      434.43     13.87 o 
   0  -2   7       50.12       60.38      5.92 o 
   1  -2   7       17.55       25.40      3.04 o 
   2  -2   7      177.56      173.10      7.31 o 
   3  -2   7        0.45       -0.11      2.65 o 
   4  -2   7        5.51        7.68      3.22 o 
   5  -2   7        6.34        9.71      8.90 o 
   6  -2   7       50.34       38.58      9.17 o 
  -9  -1   7       86.68      111.12      7.52 o 
  -8  -1   7      148.29      177.07     13.83 o 
  -7  -1   7       31.57       30.19      4.84 o 
  -6  -1   7        2.69        3.40      2.75 o 
  -5  -1   7      110.20       98.69      5.29 o 
  -4  -1   7      246.24      222.47      7.07 o 
  -3  -1   7       16.89       24.63      4.05 o 
  -2  -1   7      178.29      154.03      8.14 o 
  -1  -1   7        1.30        3.09      2.01 o 
   0  -1   7       46.65       42.60      3.84 o 
   1  -1   7      152.55      153.91      7.64 o 
   2  -1   7      378.15      383.82     15.33 o 
   3  -1   7       81.53       77.04      7.99 o 
   4  -1   7       13.88       13.40      4.22 o 
   5  -1   7       14.86        9.08      3.53 o 
   6  -1   7       32.26       24.75      8.30 o 
  -9   0   7        3.14        1.49      3.36 o 
  -8   0   7        7.99        6.46      3.49 o 
  -7   0   7        0.08       -0.39      3.46 o 
  -6   0   7      125.15      131.44     10.08 o 
  -5   0   7      189.46      185.91      7.40 o 
  -4   0   7       32.04       37.83      2.93 o 
  -3   0   7      170.65      186.09      6.10 o 
  -2   0   7      944.39      851.92     29.97 o 
  -1   0   7      176.32      165.67      6.58 o 
   0   0   7       99.40      104.16      5.02 o 
   1   0   7       39.08       35.67      3.88 o 
   2   0   7      261.13      294.15     12.42 o 
   3   0   7        6.75        6.28      2.90 o 
   4   0   7       41.51       37.71      4.64 o 
   5   0   7      127.26      140.76      8.22 o 
   6   0   7       80.15       59.98      5.41 o 
  -9   1   7       15.45       21.54      4.76 o 
  -8   1   7       12.06       16.37      4.40 o 
  -7   1   7       59.80       55.40      6.24 o 
  -6   1   7      102.78       99.85      6.48 o 
  -5   1   7        3.48        3.81      2.55 o 
  -4   1   7      133.02      138.34      5.53 o 
  -3   1   7       17.33       12.89      2.56 o 
  -2   1   7      653.26      551.70     14.77 o 
  -1   1   7      268.90      211.97      6.60 o 
   0   1   7      127.56      117.03      6.97 o 
   1   1   7        3.30        1.91      1.72 o 
   2   1   7       11.03       12.09      2.15 o 
   3   1   7       54.37       52.41      3.72 o 
   4   1   7        6.96        7.16      2.42 o 
   5   1   7       16.93       13.47      4.46 o 
   6   1   7       10.68        2.29      3.51 o 
  -9   2   7       56.65       71.27      9.91 o 
  -8   2   7        4.16        2.93      4.43 o 
  -7   2   7       47.02       55.69      6.57 o 
  -6   2   7       28.67       26.45      4.06 o 
  -5   2   7       41.10       37.56      4.49 o 
  -4   2   7       67.84       71.76      5.92 o 
  -3   2   7      268.32      268.98      8.43 o 
  -2   2   7      496.67      423.01     11.87 o 
  -1   2   7       84.03       84.26      4.09 o 
   0   2   7        0.02        1.89      1.75 o 
   1   2   7       13.29       13.03      2.24 o 
   2   2   7      137.82      130.46      5.74 o 
   3   2   7       69.66       66.49      6.80 o 
   4   2   7       16.70       12.93      2.74 o 
   5   2   7        3.25        2.90      3.85 o 
  -9   3   7       26.14       20.51      4.40 o 
  -8   3   7       13.11       10.57      5.07 o 
  -7   3   7       55.87       82.19      8.61 o 
  -6   3   7      218.36      250.43     11.47 o 
  -5   3   7      320.60      322.03     13.13 o 
  -4   3   7        0.08       -0.48      2.89 o 
  -3   3   7       37.47       40.96      3.92 o 
  -2   3   7       58.62       66.18      4.82 o 
  -1   3   7        1.64       -0.13      1.97 o 
   0   3   7      531.81      528.78     14.50 o 
   1   3   7      252.20      249.91      8.90 o 
   2   3   7       56.00       52.19      4.48 o 
   3   3   7        0.26       -0.05      2.23 o 
   4   3   7       27.08       23.10      3.41 o 
   5   3   7        8.61        9.96      3.58 o 
  -9   4   7       12.43        6.74      4.32 o 
  -8   4   7        3.64        2.65      3.76 o 
  -7   4   7       15.96       23.48      6.04 o 
  -6   4   7      138.49      157.95      9.08 o 
  -5   4   7        0.94        1.18      3.46 o 
  -4   4   7       24.19       27.19      4.22 o 
  -3   4   7       29.10       29.37      4.13 o 
  -2   4   7     1001.94     1025.56     29.26 o 
  -1   4   7       25.91       26.83      2.87 o 
   0   4   7      253.46      259.97      9.39 o 
   1   4   7       23.88       35.71      3.92 o 
   2   4   7       13.87       15.27      3.28 o 
   3   4   7       74.45       78.74      5.25 o 
   4   4   7        6.88        6.43      2.72 o 
  -8   5   7        1.57       -0.94      3.66 o 
  -7   5   7       30.93       30.01      7.89 o 
  -6   5   7       41.51       40.77      5.62 o 
  -5   5   7        2.02       -0.01      3.48 o 
  -4   5   7       48.17       61.78      7.82 o 
  -3   5   7      396.26      421.03     15.75 o 
  -2   5   7      539.07      574.43     23.82 o 
  -1   5   7       34.90       39.69      5.00 o 
   0   5   7       26.07       27.55      3.71 o 
   1   5   7      234.35      240.46     12.63 o 
   2   5   7       42.84       39.80      3.75 o 
   3   5   7        9.48        6.68      2.85 o 
   4   5   7        4.08        5.26      3.37 o 
  -8   6   7        3.21        2.29      4.45 o 
  -7   6   7       12.43       13.00      4.07 o 
  -6   6   7      218.04      240.89     11.07 o 
  -5   6   7       12.14       15.43      3.78 o 
  -4   6   7       41.04       46.83      5.21 o 
  -3   6   7        0.49       -1.41      2.91 o 
  -2   6   7       71.64       79.30      5.85 o 
  -1   6   7        0.26        0.76      2.79 o 
   0   6   7        4.02        2.66      2.76 o 
   1   6   7      124.44      148.76      8.46 o 
   2   6   7        0.04       -1.77      4.79 o 
   3   6   7        0.18       -0.81      3.17 o 
  -7   7   7       28.46       30.21      5.80 o 
  -6   7   7        1.05       -0.53      2.78 o 
  -5   7   7        1.77       -1.20      3.43 o 
  -4   7   7        1.17        1.66      2.88 o 
  -3   7   7       52.92       72.27      8.64 o 
  -2   7   7       10.48        8.65      2.63 o 
  -1   7   7       10.66        8.76      2.80 o 
   0   7   7       16.48       18.37      3.04 o 
   1   7   7        2.73        1.63      2.79 o 
   2   7   7        1.84        0.67      3.64 o 
  -5   8   7        0.01        1.24      3.21 o 
  -4   8   7       16.99       21.81      4.66 o 
  -3   8   7       92.58      101.31      6.16 o 
  -2   8   7        0.25        0.35      2.87 o 
  -1   8   7        4.76        3.10      2.47 o 
   0   8   7        3.36        4.99      3.51 o 
  -2 -10   8        5.31        4.45      6.47 o 
  -1 -10   8        3.22       15.51      7.28 o 
   0 -10   8        4.14        6.61      6.61 o 
   1 -10   8       21.04       13.76      6.88 o 
  -4  -9   8        2.16        3.28      4.59 o 
  -3  -9   8        5.37        4.00      5.53 o 
  -2  -9   8       41.16       53.75      7.01 o 
  -1  -9   8       25.94       30.46      6.58 o 
   0  -9   8        2.69        2.62      5.28 o 
   1  -9   8       14.62        6.34      7.28 o 
   2  -9   8        2.97        6.20      6.20 o 
   3  -9   8        0.01        5.53      5.40 o 
  -6  -8   8       10.71        1.08      5.53 o 
  -5  -8   8        1.40        1.06      4.70 o 
  -4  -8   8        0.05       -0.64      5.20 o 
  -3  -8   8        0.77       -3.55      5.31 o 
  -2  -8   8        0.03        0.71      5.50 o 
  -1  -8   8        0.25       -0.21      5.29 o 
   0  -8   8        8.70       15.44      6.43 o 
   1  -8   8       37.75       49.50     10.25 o 
   2  -8   8        3.57       14.97      7.69 o 
   3  -8   8        0.42       -3.51      5.67 o 
   4  -8   8        0.41       -4.02      4.32 o 
  -6  -7   8        5.08        4.32      7.42 o 
  -5  -7   8        1.11       -0.64      5.24 o 
  -4  -7   8       16.64       11.71      6.06 o 
  -3  -7   8        0.33       -4.45      5.76 o 
  -2  -7   8       11.47        5.72      6.03 o 
  -1  -7   8        2.81        1.47      5.66 o 
   0  -7   8      186.89      237.81     14.71 o 
   1  -7   8        2.69        5.26      8.09 o 
   2  -7   8        0.87        0.94      7.55 o 
   3  -7   8        0.97       -2.43      5.93 o 
   4  -7   8       43.06       47.84      6.59 o 
  -7  -6   8       19.43       11.09      7.96 o 
  -6  -6   8       28.64       19.81      9.51 o 
  -5  -6   8       10.60       11.84      4.71 o 
  -4  -6   8       23.67       25.86      5.69 o 
  -3  -6   8       62.96       89.05      7.67 o 
  -2  -6   8       37.69       65.10      7.10 o 
  -1  -6   8        0.20       -5.65      5.65 o 
   0  -6   8       89.88      108.22     10.20 o 
   1  -6   8        0.14       -1.62      7.82 o 
   2  -6   8       43.01       36.44     11.40 o 
   3  -6   8       19.74       28.80     10.25 o 
   4  -6   8       51.14       65.97      6.62 o 
   5  -6   8        5.28        3.30      5.01 o 
  -8  -5   8        1.79       -2.43      4.32 o 
  -7  -5   8        2.19       -0.56      7.01 o 
  -6  -5   8        0.23        2.95      3.93 o 
  -5  -5   8        5.30        7.17      3.69 o 
  -4  -5   8      259.81      259.51     12.65 o 
  -3  -5   8       86.50       83.73      7.24 o 
  -2  -5   8       32.88       35.74      5.35 o 
  -1  -5   8        5.47        0.90      4.49 o 
   0  -5   8       21.29       22.16      6.47 o 
   1  -5   8        5.01        3.63      5.24 o 
   2  -5   8       22.81       20.32      5.82 o 
   3  -5   8      237.37      269.86     12.35 o 
   4  -5   8        8.39       12.29      5.09 o 
   5  -5   8        0.51        2.33      5.06 o 
  -8  -4   8        7.05        0.80      5.34 o 
  -7  -4   8       37.44       29.63      3.96 o 
  -6  -4   8      129.13      135.55      6.58 o 
  -5  -4   8       21.55       22.45      3.96 o 
  -4  -4   8        1.04        1.57      5.99 o 
  -3  -4   8       18.13       20.37      4.73 o 
  -2  -4   8       19.92       22.76      4.13 o 
  -1  -4   8      270.62      306.85      9.98 o 
   0  -4   8      655.46      642.36     20.41 o 
   1  -4   8      210.34      229.00     10.81 o 
   2  -4   8       29.31       34.63      4.91 o 
   3  -4   8        6.12        5.97      3.94 o 
   4  -4   8       73.71       91.82     10.12 o 
   5  -4   8        4.31        6.81      5.60 o 
   6  -4   8        7.26        6.20      6.47 o 
  -9  -3   8        0.76       -4.18      4.18 o 
  -8  -3   8       13.17        7.01      3.56 o 
  -7  -3   8       84.52       95.23      7.39 o 
  -6  -3   8        0.05        0.24      2.74 o 
  -5  -3   8        7.59        6.24      2.77 o 
  -4  -3   8      621.81      623.29     28.42 o 
  -3  -3   8       96.78      105.62      9.31 o 
  -2  -3   8       88.51       93.85      5.37 o 
  -1  -3   8       17.58       18.12      3.24 o 
   0  -3   8       64.97       62.08      4.26 o 
   1  -3   8       32.16       36.07      3.89 o 
   2  -3   8        0.19       -0.73      2.80 o 
   3  -3   8      267.85      303.25     13.71 o 
   4  -3   8      115.54      126.67     10.18 o 
   5  -3   8       15.34       14.70      7.82 o 
   6  -3   8        0.66        9.04      5.26 o 
  -9  -2   8       15.83       13.09      3.31 o 
  -8  -2   8        7.49       12.93      4.05 o 
  -7  -2   8       26.81       27.35      4.26 o 
  -6  -2   8      101.69      115.41      7.26 o 
  -5  -2   8       66.85       75.08      6.58 o 
  -4  -2   8      398.30      385.55     15.60 o 
  -3  -2   8      351.03      341.07     13.99 o 
  -2  -2   8       23.16       21.99      3.08 o 
  -1  -2   8      202.55      214.21      8.42 o 
   0  -2   8      291.99      278.94     10.20 o 
   1  -2   8        9.72       11.82      3.42 o 
   2  -2   8        1.52       -0.11      3.13 o 
   3  -2   8      111.55      116.56      7.89 o 
   4  -2   8       16.65       14.30      4.45 o 
   5  -2   8       10.13        7.01      6.88 o 
  -9  -1   8        5.86        6.86      3.49 o 
  -8  -1   8       25.09       31.34      4.66 o 
  -7  -1   8       10.32       17.67      4.17 o 
  -6  -1   8       45.39       50.37      4.15 o 
  -5  -1   8       20.57       22.02      3.14 o 
  -4  -1   8      127.61      128.68      6.78 o 
  -3  -1   8       10.71       12.48      3.59 o 
  -2  -1   8      149.14      156.25      6.71 o 
  -1  -1   8     1004.82     1058.75     31.59 o 
   0  -1   8      506.15      488.04     15.84 o 
   1  -1   8       16.14       13.96      3.39 o 
   2  -1   8        1.54       -0.85      3.00 o 
   3  -1   8       26.78       32.38      4.80 o 
   4  -1   8       39.97       29.09      6.10 o 
   5  -1   8        0.10       -0.89      4.49 o 
  -9   0   8       61.67       60.59      7.82 o 
  -8   0   8       40.40       50.32      5.74 o 
  -7   0   8      130.47      136.34      8.85 o 
  -6   0   8        0.52       -1.96      2.72 o 
  -5   0   8       25.86       26.34      3.39 o 
  -4   0   8       19.27       16.51      2.44 o 
  -3   0   8      612.34      600.03     16.34 o 
  -2   0   8       56.25       41.92      4.61 o 
  -1   0   8      235.81      244.41     10.68 o 
   0   0   8       10.90       14.26      2.89 o 
   1   0   8       25.82       40.70      4.68 o 
   2   0   8       10.48        6.59      4.43 o 
   3   0   8      159.19      181.83     12.52 o 
   4   0   8      105.35      118.64     10.01 o 
   5   0   8        1.21       -5.41      7.55 o 
  -9   1   8       16.41       14.08      4.08 o 
  -8   1   8        0.38        2.57      4.15 o 
  -7   1   8       11.94       21.30      4.52 o 
  -6   1   8       38.19       31.51      4.26 o 
  -5   1   8       77.27       70.29      5.43 o 
  -4   1   8      358.34      334.20     10.27 o 
  -3   1   8       38.98       45.76      3.97 o 
  -2   1   8      112.57      114.86      4.82 o 
  -1   1   8       59.97       60.53      3.53 o 
   0   1   8       39.93       39.39      2.82 o 
   1   1   8        2.10        4.77      2.77 o 
   2   1   8       30.88       32.24      3.90 o 
   3   1   8       48.91       45.35      5.46 o 
   4   1   8        4.53       -3.10      3.10 o 
   5   1   8        0.06        4.42      3.18 o 
  -9   2   8        1.25       -2.31      3.19 o 
  -8   2   8        0.17        0.54      4.15 o 
  -7   2   8       62.88       60.95      8.23 o 
  -6   2   8       89.06       99.68      7.03 o 
  -5   2   8      172.10      182.78      9.06 o 
  -4   2   8       99.74      107.32      5.35 o 
  -3   2   8       38.36       47.79      3.60 o 
  -2   2   8      267.60      255.87      8.29 o 
  -1   2   8      110.48      110.20      4.93 o 
   0   2   8      168.23      170.31      6.26 o 
   1   2   8        1.80        0.60      1.90 o 
   2   2   8       47.56       42.66      4.18 o 
   3   2   8       25.92       23.58      3.28 o 
   4   2   8        4.81        2.89      4.38 o 
   5   2   8        8.30       22.12      7.82 o 
  -9   3   8       14.29       16.85      4.37 o 
  -8   3   8      124.92      173.83     10.54 o 
  -7   3   8       14.33       22.03      5.53 o 
  -6   3   8      110.21      140.41      8.69 o 
  -5   3   8        0.09       -1.30      3.05 o 
  -4   3   8       58.57       58.88      5.39 o 
  -3   3   8        9.67        7.29      2.62 o 
  -2   3   8      254.32      254.34      8.39 o 
  -1   3   8      170.83      160.58      6.26 o 
   0   3   8       27.44       34.78      3.22 o 
   1   3   8       15.39       13.19      2.64 o 
   2   3   8        7.82        9.63      3.04 o 
   3   3   8       29.67       32.29      3.96 o 
   4   3   8        0.92        4.57      3.28 o 
  -8   4   8       93.44      117.76     13.49 o 
  -7   4   8        1.13       -2.67      4.38 o 
  -6   4   8       74.31       83.55     11.14 o 
  -5   4   8       15.56       24.89      4.24 o 
  -4   4   8      114.71      117.75     11.16 o 
  -3   4   8        0.04       -2.09      2.79 o 
  -2   4   8      463.51      482.61     15.18 o 
  -1   4   8      314.22      319.51      9.91 o 
   0   4   8      150.36      160.98      7.10 o 
   1   4   8      271.15      298.24     14.66 o 
   2   4   8      184.78      198.69      8.50 o 
   3   4   8        0.85        0.11      2.33 o 
  -8   5   8       12.37       12.39      4.03 o 
  -7   5   8       11.63       10.68      5.87 o 
  -6   5   8      104.68      126.42      8.27 o 
  -5   5   8      123.90      148.74      8.46 o 
  -4   5   8      143.64      161.44      8.61 o 
  -3   5   8      200.33      211.96      9.73 o 
  -2   5   8        9.25        7.25      2.99 o 
  -1   5   8      131.53      158.90      7.93 o 
   0   5   8       66.83       65.28      7.35 o 
   1   5   8       26.42       24.71      3.36 o 
   2   5   8       50.66       66.67      5.37 o 
   3   5   8       38.43       32.64      5.40 o 
  -7   6   8        3.45        5.43      3.30 o 
  -6   6   8        1.71        5.43      2.78 o 
  -5   6   8        0.09        0.18      3.15 o 
  -4   6   8       67.71       51.99      8.28 o 
  -3   6   8      124.78      136.59      7.54 o 
  -2   6   8      198.71      218.11     11.22 o 
  -1   6   8        9.36        8.96      2.91 o 
   0   6   8        2.88        7.74      3.51 o 
   1   6   8       38.57       46.76      8.70 o 
   2   6   8       14.37       10.66      3.91 o 
  -6   7   8       10.15       14.30      3.92 o 
  -5   7   8      218.32      211.75      9.15 o 
  -4   7   8       47.51       32.16      4.37 o 
  -3   7   8       14.33       11.56      3.19 o 
  -2   7   8       83.77       90.59     11.55 o 
  -1   7   8       46.46       44.37      4.61 o 
   0   7   8        0.28       -3.08      3.51 o 
  -3   8   8        4.95        5.66      3.57 o 
  -4  -9   9        2.94       -0.83      3.72 o 
  -3  -9   9        4.99        1.22      4.31 o 
  -2  -9   9        1.04       -1.59      5.46 o 
  -1  -9   9        3.03       12.88      5.09 o 
   0  -9   9       13.99       15.76      4.86 o 
   1  -9   9       23.85       29.83      4.96 o 
   2  -9   9        7.01        2.43      5.26 o 
  -5  -8   9        2.40        1.25      3.98 o 
  -4  -8   9        0.53        2.13      4.84 o 
  -3  -8   9       11.17        8.70      6.47 o 
  -2  -8   9       18.32       22.26      6.48 o 
  -1  -8   9       63.68       67.78      8.90 o 
   0  -8   9        8.64       14.15      4.96 o 
   1  -8   9        0.05        4.70      5.24 o 
   2  -8   9        1.94        0.39      5.01 o 
   3  -8   9        3.65        2.44      4.12 o 
  -6  -7   9        1.63        3.37      6.07 o 
  -5  -7   9        7.86       13.63      5.70 o 
  -4  -7   9       57.18       51.56      7.81 o 
  -3  -7   9        7.52       10.98      8.09 o 
  -2  -7   9       20.95       25.21      7.25 o 
  -1  -7   9       16.19       16.67      6.70 o 
   0  -7   9        0.00       -1.71      4.51 o 
   1  -7   9       39.16       38.78      6.66 o 
   2  -7   9        9.19       12.46      5.28 o 
   3  -7   9       52.56       54.22      6.77 o 
   4  -7   9        7.30       10.51      4.86 o 
  -7  -6   9        5.06        5.99      3.54 o 
  -6  -6   9        2.76        3.46      3.31 o 
  -5  -6   9       15.90       20.02      6.34 o 
  -4  -6   9        0.35        1.86      5.00 o 
  -3  -6   9        1.20        6.03      5.38 o 
  -2  -6   9        6.97        3.62      6.27 o 
  -1  -6   9        7.79        3.68      4.50 o 
   0  -6   9        1.45        4.31      4.25 o 
   1  -6   9       11.17       19.85     11.94 o 
   2  -6   9      106.42      111.73      7.49 o 
   3  -6   9       33.24       41.85      5.57 o 
   4  -6   9        1.60        7.08      3.79 o 
  -7  -5   9        0.38       -0.99      4.07 o 
  -6  -5   9      106.65       79.78      9.65 o 
  -5  -5   9       27.02       40.46      6.31 o 
  -4  -5   9        8.35        8.06      5.14 o 
  -3  -5   9       67.44       81.83      7.80 o 
  -2  -5   9       24.20       31.49      5.84 o 
  -1  -5   9        7.46        7.58      3.77 o 
   0  -5   9        7.36        8.81      3.68 o 
   1  -5   9       54.35       66.25     15.14 o 
   2  -5   9       73.72       60.85      8.72 o 
   3  -5   9       95.09       99.84     13.95 o 
   4  -5   9        9.97       11.32      4.50 o 
   5  -5   9       35.04       21.04      6.47 o 
  -8  -4   9        1.84        0.40      4.99 o 
  -7  -4   9        6.80        5.80      5.80 o 
  -6  -4   9        3.66        7.64      4.25 o 
  -5  -4   9        1.47        4.66      6.32 o 
  -4  -4   9        3.18       22.96      7.82 o 
  -3  -4   9      264.63      267.13     12.67 o 
  -2  -4   9      286.45      292.84     11.13 o 
  -1  -4   9        5.66        7.65      3.66 o 
   0  -4   9       10.70        5.06      3.18 o 
   1  -4   9        0.23        4.04      3.36 o 
   2  -4   9        2.83       -0.55      3.73 o 
   3  -4   9        1.35        0.22      3.88 o 
   4  -4   9        6.96        7.84      7.69 o 
   5  -4   9       34.02       21.72      6.47 o 
  -8  -3   9        1.25        4.27      4.18 o 
  -7  -3   9        0.65       -2.84      2.84 o 
  -6  -3   9      174.40      192.63     10.49 o 
  -5  -3   9       68.62       87.23      8.43 o 
  -4  -3   9       35.44       37.77      8.43 o 
  -3  -3   9      155.62      172.72      9.59 o 
  -2  -3   9      242.33      231.98      9.48 o 
  -1  -3   9      130.11      132.97      6.98 o 
   0  -3   9      130.19      162.09      7.89 o 
   1  -3   9      319.13      329.70     14.22 o 
   2  -3   9       38.74       36.97      5.06 o 
   3  -3   9        0.32        0.10      4.63 o 
   4  -3   9       21.47       18.42      5.95 o 
   5  -3   9       11.27        8.77      6.07 o 
  -9  -2   9        5.23        1.08      4.59 o 
  -8  -2   9       12.27        9.99      3.42 o 
  -7  -2   9       21.45       17.56      6.07 o 
  -6  -2   9      272.07      269.14     10.67 o 
  -5  -2   9      555.14      573.26     21.53 o 
  -4  -2   9       69.04       82.30     10.55 o 
  -3  -2   9      802.29      807.04     29.47 o 
  -2  -2   9      302.27      325.99     11.80 o 
  -1  -2   9       12.44       19.04      3.60 o 
   0  -2   9      166.82      169.34      8.57 o 
   1  -2   9        0.41        1.53      3.09 o 
   2  -2   9       57.47       56.33      5.66 o 
   3  -2   9        2.22       -1.42      3.74 o 
   4  -2   9       58.42       60.02      9.71 o 
   5  -2   9      197.82      176.57     15.38 o 
  -9  -1   9        5.17        8.85      2.98 o 
  -8  -1   9        2.79        6.50      4.72 o 
  -7  -1   9       21.59       20.55      4.40 o 
  -6  -1   9        5.88        9.14      2.89 o 
  -5  -1   9       15.65       17.71      2.98 o 
  -4  -1   9       29.18       33.91      5.58 o 
  -3  -1   9      489.84      514.82     20.06 o 
  -2  -1   9     1003.77      990.46     35.28 o 
  -1  -1   9      153.70      154.29      7.23 o 
   0  -1   9       32.20       38.67      3.98 o 
   1  -1   9      286.00      288.58     12.74 o 
   2  -1   9        3.09        7.33      3.73 o 
   3  -1   9       10.45        4.96      4.96 o 
   4  -1   9       78.88      102.14      9.05 o 
   5  -1   9       49.82       44.24      8.36 o 
  -9   0   9        2.78        8.62      3.12 o 
  -8   0   9       58.04       62.07      5.95 o 
  -7   0   9      200.31      202.29      9.72 o 
  -6   0   9       48.13       53.92      4.63 o 
  -5   0   9       24.14       24.98      3.48 o 
  -4   0   9      260.13      234.28      8.62 o 
  -3   0   9       50.20       55.42      5.74 o 
  -2   0   9     1248.43     1235.09     43.15 o 
  -1   0   9      206.61      208.53     10.18 o 
   0   0   9       65.80       69.23      6.12 o 
   1   0   9      206.95      212.33     13.11 o 
   2   0   9      257.13      260.11     15.30 o 
   3   0   9       17.40       10.83      5.11 o 
   4   0   9       39.21       40.10      6.22 o 
  -9   1   9       28.25       28.73      4.18 o 
  -8   1   9        4.68        5.10      5.06 o 
  -7   1   9       57.40       79.14      6.91 o 
  -6   1   9      577.03      554.78     19.70 o 
  -5   1   9       18.00       11.98      3.35 o 
  -4   1   9       13.07       11.92      2.78 o 
  -3   1   9      260.92      237.50      8.01 o 
  -2   1   9       26.51       17.90      3.26 o 
  -1   1   9      330.88      334.45     14.21 o 
   0   1   9       25.94       24.41      4.64 o 
   1   1   9       13.90       16.54      5.41 o 
   2   1   9       60.98       44.10      6.71 o 
   3   1   9        2.28        3.11      5.40 o 
   4   1   9       83.90       78.23     11.87 o 
  -9   2   9       17.10       16.44      3.45 o 
  -8   2   9        7.33       10.86      4.14 o 
  -7   2   9        2.20        4.24      7.82 o 
  -6   2   9      234.74      220.36     10.56 o 
  -5   2   9       82.55       81.58     13.10 o 
  -4   2   9       34.48       40.94      4.54 o 
  -3   2   9      248.94      226.65      8.04 o 
  -2   2   9      547.69      557.89     18.08 o 
  -1   2   9     1472.05     1468.73     37.35 o 
   0   2   9      387.56      361.62     11.90 o 
   1   2   9      140.20      142.66      7.76 o 
   2   2   9        0.02       -3.04      3.04 o 
   3   2   9      115.16      120.84     14.70 o 
   4   2   9        0.28        0.94      7.01 o 
  -8   3   9        1.51       -0.26      3.78 o 
  -7   3   9        1.14       -1.47      4.43 o 
  -6   3   9       62.07       68.62      6.25 o 
  -5   3   9      274.48      246.57     11.17 o 
  -4   3   9        1.59        3.35      3.62 o 
  -3   3   9      297.50      296.45     10.64 o 
  -2   3   9        2.58        1.66      2.32 o 
  -1   3   9      196.49      197.93      7.15 o 
   0   3   9        3.29        1.16      2.38 o 
   1   3   9      644.27      654.95     22.31 o 
   2   3   9       59.19       59.33      7.69 o 
   3   3   9       25.24       19.32      6.95 o 
  -8   4   9       18.36       24.50      4.49 o 
  -7   4   9      163.70      193.23     11.29 o 
  -6   4   9       61.59       60.84      6.68 o 
  -5   4   9      289.75      290.64     12.35 o 
  -4   4   9        8.84        2.77      3.25 o 
  -3   4   9       11.23       12.28      3.37 o 
  -2   4   9        0.75        1.32      2.67 o 
  -1   4   9       40.04       49.44      3.82 o 
   0   4   9       17.32       23.03      3.36 o 
   1   4   9      306.53      305.08     15.57 o 
   2   4   9        4.96        0.65      3.50 o 
  -7   5   9       73.21       87.38      6.99 o 
  -6   5   9        3.64       -1.50      3.12 o 
  -5   5   9        9.51        9.54      3.90 o 
  -4   5   9       14.00        7.64      3.50 o 
  -3   5   9      100.78      101.02      6.85 o 
  -2   5   9      130.15      136.83      7.48 o 
  -1   5   9       44.78       51.09      4.92 o 
   0   5   9        4.59        3.99      2.88 o 
   1   5   9       28.22       31.47      3.87 o 
  -6   6   9       36.25       28.75      6.01 o 
  -5   6   9      203.61      232.77     11.59 o 
  -4   6   9      109.89      129.52      7.14 o 
  -3   6   9      113.75      112.68      6.75 o 
  -2   6   9        5.86        5.88      3.03 o 
  -1   6   9        0.04       -0.91      2.54 o 
   0   6   9       72.28       76.32      9.71 o 
  -4   7   9        4.12        6.60      3.59 o 
  -3   7   9       43.80       28.36      5.11 o 
  -2   7   9        9.05        4.93      2.40 o 
  -3  -9  10        1.42        2.02      5.26 o 
  -2  -9  10        0.86       -2.97      3.81 o 
  -1  -9  10       13.89       12.68      6.20 o 
   0  -9  10        9.49        0.40      5.13 o 
  -4  -8  10       55.12       39.77      5.48 o 
  -3  -8  10        4.05        9.33      5.19 o 
  -2  -8  10        6.21       10.64      5.77 o 
  -1  -8  10       10.71        7.69      5.78 o 
   0  -8  10        0.32       -3.23      6.88 o 
   1  -8  10       34.30       31.42      5.48 o 
   2  -8  10       10.37       10.76      9.58 o 
  -5  -7  10       13.18        6.73      4.86 o 
  -4  -7  10      113.48      135.49     11.13 o 
  -3  -7  10       15.05       10.47      5.93 o 
  -2  -7  10       12.68       10.56      5.89 o 
  -1  -7  10        3.72        3.31      6.14 o 
   0  -7  10       19.93       29.17      8.72 o 
   1  -7  10       20.55       28.49      6.14 o 
   2  -7  10        6.00        6.31      5.17 o 
   3  -7  10        5.76       -2.16      7.69 o 
  -6  -6  10      130.40      116.81     12.68 o 
  -5  -6  10       41.24       36.96      6.75 o 
  -4  -6  10        0.42       -4.85      4.85 o 
  -3  -6  10        0.70        9.56      5.20 o 
  -2  -6  10        3.08       -0.03      5.36 o 
  -1  -6  10      120.28      116.50      8.16 o 
   0  -6  10        0.60       -0.19      4.44 o 
   1  -6  10       14.96       28.18      7.55 o 
   2  -6  10       25.10       22.08      5.06 o 
   3  -6  10       23.15       21.81      3.93 o 
  -6  -5  10        2.16        1.62      7.15 o 
  -5  -5  10      106.64      139.76     12.00 o 
  -4  -5  10        6.72       27.65     14.16 o 
  -3  -5  10       21.22       40.45     10.93 o 
  -2  -5  10       77.93       92.46      8.36 o 
  -1  -5  10       18.47       17.72      4.39 o 
   0  -5  10       40.36       42.82      4.67 o 
   1  -5  10       36.31       25.98      4.68 o 
   2  -5  10        4.42       15.30      4.72 o 
   3  -5  10      142.86      157.99     21.60 o 
   4  -5  10       15.61       21.85      6.07 o 
  -7  -4  10        0.26       -0.27      4.99 o 
  -6  -4  10       71.95       54.18     12.95 o 
  -5  -4  10      956.79     1027.61     45.12 o 
  -4  -4  10       50.20       72.13      9.59 o 
  -3  -4  10       97.02      104.08     10.46 o 
  -2  -4  10       15.03       12.93      4.10 o 
  -1  -4  10       76.64       80.73      7.11 o 
   0  -4  10       36.86       17.96      4.22 o 
   1  -4  10       56.30       53.87     13.49 o 
   2  -4  10       23.67       35.67      6.30 o 
   3  -4  10       27.76       15.21     11.33 o 
   4  -4  10        3.51       -2.29      5.13 o 
  -8  -3  10        3.19        1.89      4.72 o 
  -7  -3  10        4.61        4.99      5.93 o 
  -6  -3  10        5.58        8.80      5.49 o 
  -5  -3  10      508.13      555.56     27.13 o 
  -4  -3  10      290.32      343.30     19.26 o 
  -3  -3  10      235.68      245.11     12.55 o 
  -2  -3  10      195.35      206.10      9.12 o 
  -1  -3  10      615.10      641.40     20.86 o 
   0  -3  10       20.90       17.24      5.59 o 
   1  -3  10        3.93        1.88      3.78 o 
   2  -3  10      112.90       79.15     16.14 o 
   3  -3  10        4.52        6.84      8.77 o 
   4  -3  10        2.49        0.67      4.72 o 
  -8  -2  10       22.99       34.80      6.88 o 
  -7  -2  10       35.77       38.38      6.21 o 
  -6  -2  10       72.20       80.39     10.18 o 
  -5  -2  10       85.26       91.99     10.70 o 
  -4  -2  10      363.17      385.71     16.71 o 
  -3  -2  10      434.66      466.02     19.05 o 
  -2  -2  10      348.07      380.92     16.24 o 
  -1  -2  10      123.33      125.67      7.00 o 
   0  -2  10        0.52       -0.66      3.42 o 
   1  -2  10        0.09       -0.02      3.37 o 
   2  -2  10      411.50      424.04     21.01 o 
   3  -2  10       35.35       35.58     12.95 o 
   4  -2  10        0.55        3.64      5.67 o 
  -8  -1  10       17.91       21.58      6.34 o 
  -7  -1  10        0.02       -0.44      3.27 o 
  -6  -1  10      288.05      314.64     14.34 o 
  -5  -1  10      537.36      550.15     22.97 o 
  -4  -1  10       16.66       16.48      5.33 o 
  -3  -1  10       61.74       66.97      7.18 o 
  -2  -1  10      551.00      559.74     21.85 o 
  -1  -1  10        0.36        3.28      3.90 o 
   0  -1  10        8.72        6.46      4.52 o 
   1  -1  10       22.13       34.42      6.53 o 
   2  -1  10       86.09       94.00      8.87 o 
   3  -1  10      216.56      213.95     13.14 o 
   4  -1  10        2.42       -2.97      4.99 o 
  -8   0  10       29.12       44.19      9.98 o 
  -7   0  10       25.27       24.50      5.93 o 
  -6   0  10       44.86       34.53      3.92 o 
  -5   0  10      231.94      236.67     12.05 o 
  -4   0  10       15.15       15.98      3.80 o 
  -3   0  10      223.00      226.41     11.46 o 
  -2   0  10     1469.07     1473.33     51.28 o 
  -1   0  10      108.12      108.00     15.28 o 
   0   0  10        5.06        5.09      4.69 o 
   1   0  10       29.99       25.47      6.54 o 
   2   0  10       36.60       29.66      5.64 o 
   3   0  10       22.28       15.14      5.20 o 
  -8   1  10       48.13       51.63     12.48 o 
  -7   1  10       25.66       26.98      4.90 o 
  -6   1  10       23.39       21.55      3.80 o 
  -5   1  10        0.93       -1.97      2.70 o 
  -4   1  10       62.13       58.83      6.45 o 
  -3   1  10        0.33        1.57      3.11 o 
  -2   1  10       43.42       56.77      9.88 o 
  -1   1  10      417.64      424.19     17.34 o 
   0   1  10      169.00      154.85     10.92 o 
   1   1  10      260.79      254.20     14.48 o 
   2   1  10      150.17      153.69     10.87 o 
   3   1  10       10.08       15.29      4.63 o 
  -8   2  10        1.57        5.77      3.43 o 
  -7   2  10        0.29       -2.63      5.96 o 
  -6   2  10      105.60      115.32      7.30 o 
  -5   2  10       99.50      109.19      6.69 o 
  -4   2  10       16.38       21.61      3.42 o 
  -3   2  10       22.95       26.41      3.20 o 
  -2   2  10       30.64       29.53      3.96 o 
  -1   2  10        0.38       -2.17      2.94 o 
   0   2  10       50.50       52.73      4.95 o 
   1   2  10      185.13      168.26      8.28 o 
   2   2  10       91.76       84.17     11.47 o 
   3   2  10        3.73       -3.24      4.72 o 
  -8   3  10        3.25        3.75      6.27 o 
  -7   3  10       35.87       52.74      7.20 o 
  -6   3  10       30.02       46.37      5.08 o 
  -5   3  10       24.94       29.45      5.67 o 
  -4   3  10       24.90       17.23      4.34 o 
  -3   3  10       28.91       27.31      5.65 o 
  -2   3  10      115.15      132.00      5.94 o 
  -1   3  10      310.18      307.02     11.19 o 
   0   3  10      148.01      139.35      7.55 o 
   1   3  10        1.90       -2.90      3.28 o 
   2   3  10       12.16        8.06      3.78 o 
  -7   4  10       40.36       43.93      4.88 o 
  -6   4  10        0.14       -1.96      3.09 o 
  -5   4  10       47.69       44.02      5.74 o 
  -4   4  10        0.13        1.57      3.14 o 
  -3   4  10        2.40        2.69      3.02 o 
  -2   4  10      107.51      101.40      8.96 o 
  -1   4  10       13.42       15.93      3.47 o 
   0   4  10        9.33        9.44      3.80 o 
   1   4  10       63.83       44.27      8.09 o 
  -6   5  10       30.15       23.56      3.68 o 
  -5   5  10       13.42       12.60      4.09 o 
  -4   5  10       85.45       83.31      5.60 o 
  -3   5  10       13.35       20.85      3.74 o 
  -2   5  10        0.30        1.35      2.98 o 
  -1   5  10        1.27       -0.17      2.50 o 
   0   5  10       75.93       77.15      8.50 o 
  -5   6  10        0.01       10.12      4.86 o 
  -4   6  10        1.89        1.68      2.37 o 
  -3   6  10       23.57       24.30      3.91 o 
  -2   6  10       69.98       77.83      9.04 o 
  -3  -8  11       23.04       23.20      7.15 o 
  -2  -8  11       50.42       49.71      6.34 o 
  -1  -8  11        0.16       11.25      4.92 o 
  -5  -7  11       31.78       38.58      7.42 o 
  -4  -7  11        0.87        4.82      9.17 o 
  -3  -7  11        6.16        6.72      5.09 o 
  -2  -7  11       18.63       24.83      6.15 o 
  -1  -7  11       69.77       61.38      7.42 o 
   0  -7  11       13.91        4.30      4.91 o 
   1  -7  11        4.39       -4.66      4.66 o 
  -5  -6  11        2.15        4.32      6.61 o 
  -4  -6  11       42.66       42.25     10.99 o 
  -3  -6  11       16.45       20.64      9.44 o 
  -2  -6  11        8.35       -7.19      7.51 o 
  -1  -6  11      152.30      124.23     10.47 o 
   0  -6  11        7.07        9.04      7.15 o 
   1  -6  11       18.42       43.03      9.04 o 
   2  -6  11        1.72        0.00      7.15 o 
  -6  -5  11       22.97       31.16      8.23 o 
  -5  -5  11       66.24       80.35     27.72 o 
  -4  -5  11      162.27      161.32     16.86 o 
  -3  -5  11       45.53       64.12     16.59 o 
  -2  -5  11       41.05       57.83     17.40 o 
  -1  -5  11       12.23       16.36      5.45 o 
   0  -5  11      207.35      217.29     12.62 o 
   1  -5  11        1.96        3.61      4.91 o 
   2  -5  11        9.52       10.64      5.33 o 
   3  -5  11        1.39        5.67      7.15 o 
  -6  -4  11        0.59       -0.49      5.37 o 
  -5  -4  11       29.47       24.95      7.18 o 
  -4  -4  11       23.70       33.50      9.78 o 
  -3  -4  11      156.66      216.40     15.78 o 
  -2  -4  11       77.68       84.67      9.02 o 
  -1  -4  11        3.32        0.18      3.88 o 
   0  -4  11      139.15      144.84     17.13 o 
   1  -4  11       22.34       14.16      4.57 o 
   2  -4  11        6.25        9.23      4.93 o 
   3  -4  11        7.20       -3.24      4.72 o 
  -6  -3  11        8.23       13.10      6.11 o 
  -5  -3  11       26.97       34.49     12.81 o 
  -4  -3  11       88.09      119.11     19.76 o 
  -3  -3  11        1.09       -0.77      4.74 o 
  -2  -3  11       39.68       43.70      6.45 o 
  -1  -3  11       25.45       27.48      5.19 o 
   0  -3  11       53.99       68.73      6.87 o 
   1  -3  11        2.64        3.60      3.81 o 
   2  -3  11       14.75       23.69     17.27 o 
   3  -3  11        7.04        6.88      5.53 o 
  -7  -2  11        0.59       -3.79      3.79 o 
  -6  -2  11       26.43       26.74      7.23 o 
  -5  -2  11        7.14       14.45      7.19 o 
  -4  -2  11      353.42      376.91     16.72 o 
  -3  -2  11        4.55        5.41      5.03 o 
  -2  -2  11       16.72       23.94      6.31 o 
  -1  -2  11       13.45       13.84      4.87 o 
   0  -2  11      346.38      356.28     19.39 o 
   1  -2  11        7.76       -2.26      5.24 o 
   2  -2  11       18.68        9.03      5.55 o 
   3  -2  11        0.22       -2.02      4.59 o 
  -8  -1  11      245.23      244.41     16.59 o 
  -7  -1  11       68.91       62.26     10.99 o 
  -6  -1  11       42.18       32.13      4.94 o 
  -5  -1  11        2.96        8.74      7.23 o 
  -4  -1  11       58.80       56.17     10.41 o 
  -3  -1  11        2.66       -2.39      4.73 o 
  -2  -1  11       41.82       38.28      5.67 o 
  -1  -1  11      289.94      261.39     12.56 o 
   0  -1  11       39.06       45.26      6.57 o 
   1  -1  11        7.08       -0.51      4.47 o 
   2  -1  11        3.07       -4.43      4.43 o 
   3  -1  11       79.26       79.31      9.17 o 
  -8   0  11       36.68       43.84      7.42 o 
  -7   0  11       12.66        8.48      9.98 o 
  -6   0  11        1.76        1.99      4.27 o 
  -5   0  11        4.25        7.15      3.95 o 
  -4   0  11      472.13      481.15     19.92 o 
  -3   0  11       60.11       65.37      6.77 o 
  -2   0  11        0.98       -2.66      4.10 o 
  -1   0  11       25.21       17.78      4.72 o 
   0   0  11       87.21      115.39     10.62 o 
   1   0  11       12.31        8.85      4.86 o 
   2   0  11        5.94       -0.34      4.75 o 
  -8   1  11       14.74        5.40      5.26 o 
  -7   1  11        9.76       12.51      5.06 o 
  -6   1  11       16.07        8.91     10.93 o 
  -5   1  11       59.91       56.45      6.01 o 
  -4   1  11      112.00      121.94      7.15 o 
  -3   1  11       86.36      117.81     10.49 o 
  -2   1  11       11.95       13.66      4.68 o 
  -1   1  11      299.51      297.34     13.37 o 
   0   1  11      163.99      167.73     11.22 o 
   1   1  11       12.87       11.23      4.89 o 
   2   1  11       12.53        2.59      4.40 o 
  -7   2  11       72.61       80.67     18.61 o 
  -6   2  11        6.67        3.96      5.09 o 
  -5   2  11        1.56       -3.28      4.79 o 
  -4   2  11      125.35      118.71     15.45 o 
  -3   2  11        5.52        8.80      3.45 o 
  -2   2  11        9.50        6.48      3.30 o 
  -1   2  11      119.53      131.14      9.94 o 
   0   2  11       81.02       76.04      7.29 o 
   1   2  11        3.99        0.96      3.85 o 
  -7   3  11        1.07        5.26      5.53 o 
  -6   3  11       16.46        7.13      3.37 o 
  -5   3  11       97.24       92.43      7.31 o 
  -4   3  11      112.38      115.70      9.42 o 
  -3   3  11        3.22        1.82      6.14 o 
  -2   3  11        2.32        3.21      3.06 o 
  -1   3  11        0.02        5.83      3.28 o 
   0   3  11        9.15       -2.62      6.07 o 
   1   3  11        9.18        3.51      4.18 o 
  -6   4  11       17.18       19.91      4.62 o 
  -5   4  11       25.16       26.24      3.96 o 
  -4   4  11       25.63       17.78      6.61 o 
  -3   4  11        3.57        4.19      7.55 o 
  -2   4  11        1.00       -1.41      3.54 o 
  -1   4  11       79.34       67.98      7.82 o 
  -4   5  11       12.33        8.62      3.37 o 
  -3   5  11        0.42        1.76      3.32 o 
  -3  -7  12        4.51        7.01      6.20 o 
  -2  -7  12        4.22        7.28      6.88 o 
  -5  -6  12       56.50       33.18      6.47 o 
  -4  -6  12        9.94       11.29     13.96 o 
  -3  -6  12       12.05       13.73      6.24 o 
  -2  -6  12       19.18       18.61      8.09 o 
   0  -6  12        0.25       -3.51      6.07 o 
   1  -6  12        0.08       -0.94      6.20 o 
  -5  -5  12        0.19        7.28      5.88 o 
  -4  -5  12       16.43       21.45      9.91 o 
  -3  -5  12       17.76       27.66      7.69 o 
  -2  -5  12      123.02      101.30     12.41 o 
  -1  -5  12       24.61       16.46      9.31 o 
   0  -5  12        7.47       11.06      7.01 o 
   1  -5  12        8.23       10.25      5.40 o 
  -6  -4  12        2.81        8.38      7.62 o 
  -5  -4  12       40.97       60.54      9.31 o 
  -4  -4  12       52.72       83.54     10.40 o 
  -3  -4  12        2.32        5.77      7.65 o 
  -2  -4  12       56.33       70.81     19.42 o 
  -1  -4  12       20.60       14.35      5.21 o 
   0  -4  12       17.41       24.04      6.45 o 
   1  -4  12      107.21      124.23     11.87 o 
  -6  -3  12       11.26       17.93      6.18 o 
  -5  -3  12        0.75       10.37      6.39 o 
  -4  -3  12        8.72       12.97      7.25 o 
  -3  -3  12        1.31        1.71      4.89 o 
  -2  -3  12       70.04       91.57     13.06 o 
  -1  -3  12       36.89       59.05     10.97 o 
   0  -3  12        7.76        6.90      5.19 o 
   1  -3  12       97.56       95.59     16.19 o 
   2  -3  12        0.36       -3.91      3.91 o 
  -6  -2  12       14.18       12.37      6.06 o 
  -5  -2  12        2.38       12.28      6.76 o 
  -4  -2  12       20.97       24.68      5.90 o 
  -3  -2  12      129.44      139.81     11.81 o 
  -2  -2  12      163.19      175.81     10.45 o 
  -1  -2  12       21.16       18.57      4.81 o 
   0  -2  12        0.01       -7.76      7.76 o 
   1  -2  12        5.07        3.73      4.34 o 
   2  -2  12        3.15        2.02      4.59 o 
  -7  -1  12        1.24       26.14      5.13 o 
  -6  -1  12        0.12       -2.83      6.88 o 
  -5  -1  12       11.01        8.44      7.01 o 
  -4  -1  12        0.47        3.60      5.08 o 
  -3  -1  12      117.23      126.13     11.44 o 
  -2  -1  12       19.01       23.03      5.26 o 
  -1  -1  12        4.26        3.51      6.07 o 
   0  -1  12        6.10        5.59      8.23 o 
   1  -1  12       68.01       77.79      7.82 o 
  -7   0  12      107.35       72.57     10.12 o 
  -6   0  12       90.59       60.40      7.25 o 
  -5   0  12       17.76       10.24      6.36 o 
  -4   0  12        1.93        4.30      4.80 o 
  -3   0  12       12.01       20.57      5.00 o 
  -2   0  12        4.87       -2.42      4.23 o 
  -1   0  12        1.33       -4.01     10.52 o 
   0   0  12      155.55      145.11     15.17 o 
   1   0  12       42.66       26.23      5.25 o 
  -6   1  12       47.97       42.68     11.60 o 
  -5   1  12        0.13       -5.20      5.20 o 
  -4   1  12       83.03       69.63      8.43 o 
  -3   1  12      154.88      169.85      9.79 o 
  -2   1  12      114.24      116.50     12.38 o 
  -1   1  12        3.48       -0.56      3.84 o 
   0   1  12       89.40       87.77      7.54 o 
   1   1  12       13.31        8.77      6.07 o 
  -6   2  12       21.31       11.76     10.05 o 
  -5   2  12        9.65        7.34      7.01 o 
  -4   2  12       84.37       70.53      6.29 o 
  -3   2  12       89.26       51.93      9.17 o 
  -2   2  12       88.15       93.84      6.51 o 
  -1   2  12        1.57       -1.95      3.65 o 
   0   2  12        1.70        3.64      4.18 o 
  -5   3  12        0.80        1.33      3.34 o 
  -4   3  12        0.67        4.99      6.74 o 
  -3   3  12        0.37        5.59      8.03 o 
  -4  -5  13       68.71       63.94      9.58 o 
  -3  -5  13       23.27       25.60     14.03 o 
  -5  -4  13        4.20        0.98      7.22 o 
  -4  -4  13       23.68       34.50      9.78 o 
  -3  -4  13       12.15        8.39      6.47 o 
  -2  -4  13        0.57       -6.14      6.14 o 
  -1  -4  13       49.55       59.16      6.92 o 
  -6  -3  13       22.82       17.13      7.55 o 
  -5  -3  13       65.82       54.25      7.25 o 
  -4  -3  13        2.93        4.72      5.74 o 
  -3  -3  13        6.71        0.56      4.48 o 
  -2  -3  13       48.11       52.83      9.08 o 
  -1  -3  13       21.34       38.10      6.46 o 
   0  -3  13       10.46       -0.13      4.18 o 
  -6  -2  13       11.82       16.95      4.76 o 
  -5  -2  13       67.08       51.48      6.86 o 
  -4  -2  13      108.37       99.34     14.64 o 
  -3  -2  13        1.21        3.35      4.44 o 
  -2  -2  13        1.13       -4.15      4.15 o 
  -1  -2  13       26.30       25.35      5.72 o 
   0  -2  13       24.79       37.23     11.60 o 
  -6  -1  13       12.34        5.40      6.34 o 
  -5  -1  13       42.93       46.31      6.77 o 
  -4  -1  13       57.80       61.66      8.09 o 
  -3  -1  13       39.39       38.88      5.47 o 
  -2  -1  13       53.52       61.73     10.86 o 
  -1  -1  13       41.00       65.22      7.48 o 
   0  -1  13       44.71       29.22      5.49 o 
  -5   0  13        2.05       -1.01      4.58 o 
  -4   0  13       10.11        8.22      5.39 o 
  -3   0  13       31.24       40.31      5.95 o 
  -2   0  13        0.77        1.35      3.37 o 
  -1   0  13       57.36       43.56      5.47 o 
  -5   1  13      122.16      118.56     13.49 o 
  -4   1  13        0.22       -4.45      4.45 o 
  -3   1  13       54.01       41.63     15.78 o 
  -2   1  13       17.83        7.83      3.89 o 
  -1   1  13        9.16       16.19      5.67 o 
                                                 
